# Supplementary material for: New species of Trigonalyidae (Hymenoptera) from NW China
Source: Zookeys. 2017 Sep 18;(698):17–58. doi: 10.3897/zookeys.698.13366 (PMC5673858; doi:10.3897/zookeys.698.13366)
Supplement: XML Treatment for Bareogonalos [file zookeys.698.13366-treatment2.xml]

<!DOCTYPE tp:taxon-treatment
  PUBLIC "-//TaxonX//DTD Taxonomic Treatment Publishing DTD v0 20100105//EN" "tax-treatment-NSO.dtd">
<tp:taxon-treatment xmlns:tp="http://www.plazi.org/taxpub"><tp:treatment-meta><kwd-group><label>Taxon classification</label><kwd><named-content xmlns:xlink="http://www.w3.org/1999/xlink" content-type="kingdom">Animalia</named-content></kwd><kwd><named-content xmlns:xlink="http://www.w3.org/1999/xlink" content-type="order">Hymenoptera</named-content></kwd><kwd><named-content xmlns:xlink="http://www.w3.org/1999/xlink" content-type="family">Trigonalyidae</named-content></kwd></kwd-group><mixed-citation publication-type="journal"><person-group><name><surname>Tan</surname><given-names>Jiang-Li</given-names></name><name><surname>van Achterberg</surname><given-names>Cornelis</given-names></name><name><surname>Tan</surname><given-names>Qing-Qing</given-names></name><name><surname>Zhao</surname><given-names>Lin-Peng</given-names></name></person-group><article-title>New species of <tp:taxon-name><tp:taxon-name-part taxon-name-part-type="family">Trigonalyidae</tp:taxon-name-part></tp:taxon-name> (<tp:taxon-name><tp:taxon-name-part taxon-name-part-type="order">Hymenoptera</tp:taxon-name-part></tp:taxon-name>) from NW China</article-title><source>Zookeys</source><day>18</day><month>9</month><year>2017</year><volume>2017</volume><issue>698</issue><fpage>17</fpage><lpage>58</lpage><pub-id pub-id-type="doi">10.3897/zookeys.698.13366</pub-id></mixed-citation></tp:treatment-meta><tp:nomenclature><tp:taxon-name>
            <tp:taxon-name-part taxon-name-part-type="genus" reg="Bareogonalos">Bareogonalos</tp:taxon-name-part>
          </tp:taxon-name><tp:taxon-authority>Schulz, 1907</tp:taxon-authority><xref ref-type="fig" rid="F1">Figs 1–2</xref><xref ref-type="fig" rid="F2">, 3–13</xref><xref ref-type="fig" rid="F3">, 14–22</xref><xref ref-type="fig" rid="F4">, 23–28</xref><tp:nomenclature-citation-list><tp:nomenclature-citation><tp:taxon-name>
                <tp:taxon-name-part taxon-name-part-type="genus" reg="Bareogonalos">Bareogonalos</tp:taxon-name-part>
              </tp:taxon-name><comment>Schulz, 1907: 18; <xref ref-type="bibr" rid="B14">Marshakov 1981</xref>: 104; <xref ref-type="bibr" rid="B27">Tsuneki 1991</xref>: 9; <xref ref-type="bibr" rid="B33">Weinstein and Austin 1991</xref>: 412; <xref ref-type="bibr" rid="B4">Carmean and Kimsey 1998</xref>: 60. Type species (designated by <xref ref-type="bibr" rid="B20">Schulz 1907</xref>): <tp:taxon-name><tp:taxon-name-part taxon-name-part-type="genus" reg="Trigonalys">Trigonalys</tp:taxon-name-part> <tp:taxon-name-part taxon-name-part-type="species" reg="canadensis">canadensis</tp:taxon-name-part></tp:taxon-name> Harrington, 1896.</comment></tp:nomenclature-citation><tp:nomenclature-citation><tp:taxon-name>
                <tp:taxon-name-part taxon-name-part-type="genus" reg="Nippogonalos">Nippogonalos</tp:taxon-name-part>
              </tp:taxon-name><comment>Uchida, 1929: 79; <xref ref-type="bibr" rid="B27">Tsuneki 1991</xref>: 4; <xref ref-type="bibr" rid="B13">Lelej 1995</xref>: 12; <xref ref-type="bibr" rid="B33">Weinstein and Austin 1991</xref>: 412. Type species (by monotypy): <tp:taxon-name><tp:taxon-name-part taxon-name-part-type="genus" reg="Nippogonalos">Nippogonalos</tp:taxon-name-part> <tp:taxon-name-part taxon-name-part-type="species" reg="jezoensis">jezoensis</tp:taxon-name-part></tp:taxon-name> Uchida, 1929. Synonymised by <xref ref-type="bibr" rid="B2">Bischoff 1938</xref>.</comment></tp:nomenclature-citation><tp:nomenclature-citation><tp:taxon-name>
                <tp:taxon-name-part taxon-name-part-type="genus" reg="Makotogonalos">Makotogonalos</tp:taxon-name-part>
              </tp:taxon-name><comment>Yamane, 2014: 18 (proposed as subgenus). Type species (by original designation): <tp:taxon-name><tp:taxon-name-part taxon-name-part-type="genus" reg="Bareogonalos">Bareogonalos</tp:taxon-name-part> <tp:taxon-name-part taxon-name-part-type="species" reg="huisuni">huisuni</tp:taxon-name-part></tp:taxon-name> Yamane &amp; Yamane, 1975.</comment></tp:nomenclature-citation></tp:nomenclature-citation-list></tp:nomenclature><tp:treatment-sec sec-type="biology" id="SECID0EGXAE"><title>Biology.</title><p>Reared from nests of <italic><tp:taxon-name><tp:taxon-name-part taxon-name-part-type="genus" reg="Vespa">Vespa</tp:taxon-name-part></tp:taxon-name></italic>, <italic><tp:taxon-name><tp:taxon-name-part taxon-name-part-type="genus" reg="Vespula">Vespula</tp:taxon-name-part></tp:taxon-name></italic>, <italic><tp:taxon-name><tp:taxon-name-part taxon-name-part-type="genus" reg="Dolichovespula">Dolichovespula</tp:taxon-name-part></tp:taxon-name></italic> and <italic><tp:taxon-name><tp:taxon-name-part taxon-name-part-type="genus" reg="Provespa">Provespa</tp:taxon-name-part></tp:taxon-name></italic> spp. (<tp:taxon-name><tp:taxon-name-part taxon-name-part-type="subfamily">Vespinae</tp:taxon-name-part></tp:taxon-name>: <tp:taxon-name><tp:taxon-name-part taxon-name-part-type="family">Vespidae</tp:taxon-name-part></tp:taxon-name>); the larva of at least one species has a final ectoparasitoid phase (<xref ref-type="bibr" rid="B4">Carmean and Kimsey 1998</xref>) after the initial endoparasitoid phase. Collected in August–October.</p></tp:treatment-sec><tp:treatment-sec sec-type="distribution" id="SECID0EWYAE"><title>Distribution.</title><p>East Palaearctic, Nearctic (but intruding Central America by reaching SW Mexico), Oriental.</p></tp:treatment-sec><tp:treatment-sec sec-type="key" id="SECID0E2YAE"><title>Key to Old World species of the genus <italic><tp:taxon-name><tp:taxon-name-part taxon-name-part-type="genus" reg="Bareogonalos">Bareogonalos</tp:taxon-name-part></tp:taxon-name></italic> Schulz</title><table-wrap content-type="key" position="anchor" orientation="portrait"><table id="TID0EOJAC" rules="all"><tbody><tr><td rowspan="1" colspan="1">1</td><td rowspan="1" colspan="1">Metanotum with large protuberance and long setae; left mandible with 2 subapical teeth (Fig. <xref ref-type="fig" rid="F2">10</xref>); maxillary palp with 6 segments; anterior half of scutellum flat or weakly convex and at same level as mesoscutum or slightly above it (Figs <xref ref-type="fig" rid="F2">5</xref>, <xref ref-type="fig" rid="F3">16</xref>, <xref ref-type="fig" rid="F4">24</xref>); fourth and fifth tergites largely smooth and shiny (Fig. <xref ref-type="fig" rid="F1">1</xref>); <tp:taxon-name><tp:taxon-name-part taxon-name-part-type="infraspecific-rank">subgenus</tp:taxon-name-part> <tp:taxon-name-part taxon-name-part-type="subgenus" reg="Bareogonalos">Bareogonalos</tp:taxon-name-part></tp:taxon-name> Schulz, 1907</td><td rowspan="1" colspan="1">
                    <bold>2</bold>
                  </td></tr><tr><td rowspan="1" colspan="1">–</td><td rowspan="1" colspan="1">Metanotum weakly convex, without protuberance and its setae medium-sized; left mandible with 3 subapical teeth; maxillary palp with 5 segments; anterior half of scutellum distinctly convex and above level of mesoscutum; fourth and fifth tergites largely finely and rather densely punctate and rather dull; [head nearly as wide as mesoscutum]; <tp:taxon-name><tp:taxon-name-part taxon-name-part-type="infraspecific-rank">subgenus</tp:taxon-name-part> <tp:taxon-name-part taxon-name-part-type="subgenus" reg="Makotogonalos">Makotogonalos</tp:taxon-name-part></tp:taxon-name> Yamane, 2014</td><td rowspan="1" colspan="1">
                    <bold>3</bold>
                  </td></tr><tr><td rowspan="1" colspan="1">2</td><td rowspan="1" colspan="1">Surrounding membrane of veins 1-SR and 1-M of fore wing yellowish or infuscated as most of wing membrane (Figs <xref ref-type="fig" rid="F4">23</xref>, <xref ref-type="fig" rid="F4">24</xref>); width of head in dorsal view 0.8–0.9 times maximum width of mesoscutum; third sternite of ♀ distinctly protruding medio-posteriorly in lateral view (Fig. <xref ref-type="fig" rid="F4">26</xref>) and apical part usually distinctly exposed in ventral view (Fig. <xref ref-type="fig" rid="F4">27</xref>); antenna with 21–23 segments (Fig. <xref ref-type="fig" rid="F4">28</xref>), rarely with 20 segments; mesoscutum with median groove posteriorly (Fig. <xref ref-type="fig" rid="F4">25</xref>); [very colour variable species (<xref ref-type="bibr" rid="B27">Tsuneki 1991</xref>)]; Japan (Hokkaido, Honshu, Kyushu; reared from several <italic><tp:taxon-name><tp:taxon-name-part taxon-name-part-type="genus" reg="Vespa">Vespa</tp:taxon-name-part> <tp:taxon-name-part taxon-name-part-type="species" reg="simillima">simillima</tp:taxon-name-part></tp:taxon-name></italic> nests (<xref ref-type="bibr" rid="B35">Yamane 2014</xref>) and of a <italic><tp:taxon-name><tp:taxon-name-part taxon-name-part-type="genus" reg="Vespula">Vespula</tp:taxon-name-part> <tp:taxon-name-part taxon-name-part-type="species" reg="flaviceps">flaviceps</tp:taxon-name-part> <tp:taxon-name-part taxon-name-part-type="subspecies" reg="karenkona">karenkona</tp:taxon-name-part></tp:taxon-name></italic> nest); Russia (Far East) [the specimens reported from Java will be dealt with in a following paper]</td><td rowspan="1" colspan="1">
                    <bold><italic><tp:taxon-name><tp:taxon-name-part taxon-name-part-type="genus" reg="Bareogonalos">B.</tp:taxon-name-part> <tp:taxon-name-part taxon-name-part-type="species" reg="jezoensis">jezoensis</tp:taxon-name-part></tp:taxon-name></italic> (Uchida, 1929)</bold>
                  </td></tr><tr><td rowspan="1" colspan="1">–</td><td rowspan="1" colspan="1">Surrounding membrane of veins 1-SR and 1-M of fore wing subhyaline as remainder of wing except its apical third (Figs <xref ref-type="fig" rid="F2">3</xref>, <xref ref-type="fig" rid="F3">14</xref>); width of head in dorsal view 1.1 times maximum width of mesoscutum (Figs <xref ref-type="fig" rid="F2">4</xref>, <xref ref-type="fig" rid="F3">15</xref>); third sternite of ♀ less protruding medio-posteriorly in lateral view (Fig. <xref ref-type="fig" rid="F2">8</xref>) and obscured by second sternite in ventral view (Fig. <xref ref-type="fig" rid="F2">7</xref>); antenna with 20–21 segments (Figs <xref ref-type="fig" rid="F2">13</xref>, <xref ref-type="fig" rid="F3">18</xref>); mesoscutum without median groove posteriorly (Figs <xref ref-type="fig" rid="F2">4</xref>, <xref ref-type="fig" rid="F3">15</xref>); China (Shaanxi; reared from <italic><tp:taxon-name><tp:taxon-name-part taxon-name-part-type="genus" reg="Vespula">Vespula</tp:taxon-name-part> <tp:taxon-name-part taxon-name-part-type="species" reg="structor">structor</tp:taxon-name-part></tp:taxon-name></italic> nest)</td><td rowspan="1" colspan="1">
                    <bold><italic><tp:taxon-name><tp:taxon-name-part taxon-name-part-type="genus" reg="Bareogonalos">B.</tp:taxon-name-part> <tp:taxon-name-part taxon-name-part-type="species" reg="xibeidai">xibeidai</tp:taxon-name-part></tp:taxon-name></italic> sp. n.</bold>
                  </td></tr><tr><td rowspan="1" colspan="1">3</td><td rowspan="1" colspan="1">Mesoscutum anteriorly and scutellum partly brownish yellow; basal half of first metasomal tergite black; combined fourth and fifth maxillary palp segments 1.7 times as long as third segment; China (Taiwan)</td><td rowspan="1" colspan="1">
                    <bold><italic><tp:taxon-name><tp:taxon-name-part taxon-name-part-type="genus" reg="Bareogonalos">B.</tp:taxon-name-part> <tp:taxon-name-part taxon-name-part-type="species" reg="huisuni">huisuni</tp:taxon-name-part></tp:taxon-name></italic> Yamane &amp; Yamane, 1975</bold>
                  </td></tr><tr><td rowspan="1" colspan="1">–</td><td rowspan="1" colspan="1">Mesoscutum anteriorly and scutellum entirely black; basal half of first metasomal tergite yellowish brown; combined fourth and fifth maxillary palp segments 1.2 times as long as third segment; Indonesia (Sumatra)</td><td rowspan="1" colspan="1">
                    <bold><italic><tp:taxon-name><tp:taxon-name-part taxon-name-part-type="genus" reg="Bareogonalos">B.</tp:taxon-name-part> <tp:taxon-name-part taxon-name-part-type="species" reg="provespae">provespae</tp:taxon-name-part></tp:taxon-name></italic> Yamane, 2014</bold>
                  </td></tr></tbody></table></table-wrap></tp:treatment-sec><tp:treatment-sec><!--Section generated to contain objects referenced in tp:taxon-treatment.--><fig id="F1" position="float" orientation="portrait"><label>Figures 1, 2.</label><caption><p>
          <italic><tp:taxon-name><tp:taxon-name-part taxon-name-part-type="genus" reg="Bareogonalos">Bareogonalos</tp:taxon-name-part> <tp:taxon-name-part taxon-name-part-type="species" reg="xibeidai">xibeidai</tp:taxon-name-part></tp:taxon-name></italic> sp. n. <bold>1</bold> female holotype, habitus lateral <bold>2</bold> male paratype, habitus lateral.</p></caption><graphic xmlns:xlink="http://www.w3.org/1999/xlink" xlink:href="zookeys-698-017-g001.jpg" position="float" orientation="portrait" xlink:type="simple" id="oo_156130.jpg"/></fig><fig id="F2" position="float" orientation="portrait"><label>Figures 3–13.</label><caption><p>
          <italic><tp:taxon-name><tp:taxon-name-part taxon-name-part-type="genus" reg="Bareogonalos">Bareogonalos</tp:taxon-name-part> <tp:taxon-name-part taxon-name-part-type="species" reg="xibeidai">xibeidai</tp:taxon-name-part></tp:taxon-name></italic> sp. n., female, holotype. <bold>3</bold> fore wing <bold>4</bold> head and mesosoma dorsal <bold>5</bold> mesosoma lateral <bold>6</bold> metasoma dorsal <bold>7</bold> metasoma ventral <bold>8</bold> detail of second and third sternites lateral <bold>9</bold> head dorsal <bold>10</bold> head anterior <bold>11</bold> head lateral <bold>12</bold> hind leg lateral <bold>13</bold> antenna lateral.</p></caption><graphic xmlns:xlink="http://www.w3.org/1999/xlink" xlink:href="zookeys-698-017-g002.jpg" position="float" orientation="portrait" xlink:type="simple" id="oo_156131.jpg"/></fig><fig id="F3" position="float" orientation="portrait"><label>Figures 14–22.</label><caption><p>
          <italic><tp:taxon-name><tp:taxon-name-part taxon-name-part-type="genus" reg="Bareogonalos">Bareogonalos</tp:taxon-name-part> <tp:taxon-name-part taxon-name-part-type="species" reg="xibeidai">xibeidai</tp:taxon-name-part></tp:taxon-name></italic> Tan &amp; van Achterberg, sp. n., male, paratype. <bold>14</bold> fore wing <bold>15</bold> head and mesosoma dorsal <bold>16</bold> mesosoma lateral <bold>17</bold> metasoma lateral <bold>18</bold> antenna lateral <bold>19</bold> head anterior <bold>20</bold> head lateral <bold>21</bold> metasoma dorsal <bold>22</bold> genitalia dorsal.</p></caption><graphic xmlns:xlink="http://www.w3.org/1999/xlink" xlink:href="zookeys-698-017-g003.jpg" position="float" orientation="portrait" xlink:type="simple" id="oo_156132.jpg"/></fig><fig id="F4" position="float" orientation="portrait"><label>Figures 23–28.</label><caption><p>
          <italic><tp:taxon-name><tp:taxon-name-part taxon-name-part-type="genus" reg="Bareogonalos">Bareogonalos</tp:taxon-name-part> <tp:taxon-name-part taxon-name-part-type="species" reg="jezoensis">jezoensis</tp:taxon-name-part></tp:taxon-name></italic>, female, Japan (Kyushu, Kobayashi). <bold>23</bold> wings <bold>24</bold> habitus lateral <bold>25</bold> mesosoma dorsal <bold>26</bold> metasoma lateral <bold>27</bold> metasoma ventral <bold>28</bold> antenna lateral.</p></caption><graphic xmlns:xlink="http://www.w3.org/1999/xlink" xlink:href="zookeys-698-017-g004.jpg" position="float" orientation="portrait" xlink:type="simple" id="oo_156133.jpg"/></fig></tp:treatment-sec><ref-list><ref id="B14"><mixed-citation xmlns:xlink="http://www.w3.org/1999/xlink" xlink:type="simple">
          <person-group><name name-style="western"><surname>Marshakov</surname><given-names>VG</given-names></name></person-group> (<year>1981</year>) [<tp:taxon-name><tp:taxon-name-part taxon-name-part-type="family">Trigonalidae</tp:taxon-name-part></tp:taxon-name> (<tp:taxon-name><tp:taxon-name-part taxon-name-part-type="order">Hymenoptera</tp:taxon-name-part></tp:taxon-name>) of the USSR fauna]. In: Korotyaev BA (Ed.) Morfologia i sistematica nasekomykh Dalnego Vostoka [Morphology and Systematics of insects of the Far East] 92: 100–107. Nauka, Leningrad. [In Russian]</mixed-citation></ref><ref id="B27"><mixed-citation xmlns:xlink="http://www.w3.org/1999/xlink" xlink:type="simple">
          <person-group><name name-style="western"><surname>Tsuneki</surname><given-names>K</given-names></name></person-group> (<year>1991</year>) <article-title>Revision of the <tp:taxon-name><tp:taxon-name-part taxon-name-part-type="family">Trigonalidae</tp:taxon-name-part></tp:taxon-name> of Japan and adjacent territories (<tp:taxon-name><tp:taxon-name-part taxon-name-part-type="order">Hymenoptera</tp:taxon-name-part></tp:taxon-name>).</article-title> <source>Special Publications Japan Hymenopterists Association</source> <volume>37</volume>: <fpage>1</fpage>–<lpage>68</lpage>.</mixed-citation></ref><ref id="B33"><mixed-citation xmlns:xlink="http://www.w3.org/1999/xlink" xlink:type="simple">
          <person-group><name name-style="western"><surname>Weinstein</surname><given-names>P</given-names></name><name name-style="western"><surname>Austin</surname><given-names>AD</given-names></name></person-group> (<year>1991</year>) <article-title>The host relationships of trigonalyid wasps (<tp:taxon-name><tp:taxon-name-part taxon-name-part-type="order">Hymenoptera</tp:taxon-name-part></tp:taxon-name>: <tp:taxon-name><tp:taxon-name-part taxon-name-part-type="family">Trigonalyidae</tp:taxon-name-part></tp:taxon-name>), with a review of their biology and catalogue to world species.</article-title> <source>Journal of Natural History</source> <volume>25</volume>(<issue>2</issue>): <fpage>399</fpage>–<lpage>433</lpage>. <ext-link xlink:type="simple" ext-link-type="doi" xlink:href="10.1080/00222939100770281">https://doi.org/10.1080/00222939100770281</ext-link></mixed-citation></ref><ref id="B4"><mixed-citation xmlns:xlink="http://www.w3.org/1999/xlink" xlink:type="simple">
          <person-group><name name-style="western"><surname>Carmean</surname><given-names>D</given-names></name><name name-style="western"><surname>Kimsey</surname><given-names>L</given-names></name></person-group> (<year>1998</year>) <article-title>Phylogenetic revision of the parasitoid wasp family <tp:taxon-name><tp:taxon-name-part taxon-name-part-type="family">Trigonalidae</tp:taxon-name-part></tp:taxon-name> (<tp:taxon-name><tp:taxon-name-part taxon-name-part-type="order">Hymenoptera</tp:taxon-name-part></tp:taxon-name>).</article-title> <source>Systematic Entomology</source> <volume>23</volume>: <fpage>35</fpage>–<lpage>76</lpage>. <ext-link xlink:type="simple" ext-link-type="doi" xlink:href="10.1046/j.1365-3113.1998.00042.x">https://doi.org/10.1046/j.1365-3113.1998.00042.x</ext-link></mixed-citation></ref><ref id="B20"><mixed-citation xmlns:xlink="http://www.w3.org/1999/xlink" xlink:type="simple">
          <person-group><name name-style="western"><surname>Schulz</surname><given-names>WA</given-names></name></person-group> (<year>1907</year>) <article-title><tp:taxon-name><tp:taxon-name-part taxon-name-part-type="order">Hymenoptera</tp:taxon-name-part></tp:taxon-name>. Fam. <tp:taxon-name><tp:taxon-name-part taxon-name-part-type="family">Trigonaloidae</tp:taxon-name-part></tp:taxon-name>.</article-title> In: <person-group><name name-style="western"><surname>Wytsman</surname><given-names>P</given-names></name></person-group> (<role>Ed.</role>) <issue-title>Genera Insectorum 61.</issue-title> <source>Desmet-Verteneul, Bruxelles</source>, <fpage>1</fpage>–<lpage>24</lpage>.</mixed-citation></ref><ref id="B13"><mixed-citation xmlns:xlink="http://www.w3.org/1999/xlink" xlink:type="simple">
          <person-group><name name-style="western"><surname>Lelej</surname><given-names>AS</given-names></name></person-group> (<year>1995</year>) [Fam. <tp:taxon-name><tp:taxon-name-part taxon-name-part-type="family">Trigonalidae</tp:taxon-name-part></tp:taxon-name> - Trigonalid wasps]. In: Kupianskaya AN, Lelej AS, Storozheva NA (Eds) [Key to the insects of Russian Far East] IV(2): 8–14. [In Russian]</mixed-citation></ref><ref id="B2"><mixed-citation xmlns:xlink="http://www.w3.org/1999/xlink" xlink:type="simple">
          <person-group><name name-style="western"><surname>Bischoff</surname><given-names>H</given-names></name></person-group> (<year>1938</year>) <article-title><tp:taxon-name><tp:taxon-name-part taxon-name-part-type="family">Trigonaloidae</tp:taxon-name-part></tp:taxon-name>.</article-title> <source>Hymenopterorum Catalogus</source> <volume>5</volume>: <fpage>1</fpage>–<lpage>18</lpage>.</mixed-citation></ref><ref id="B35"><mixed-citation xmlns:xlink="http://www.w3.org/1999/xlink" xlink:type="simple">
          <person-group><name name-style="western"><surname>Yamane</surname><given-names>S</given-names></name></person-group> (<year>2014</year>) <article-title>New taxa of the genus <italic><tp:taxon-name><tp:taxon-name-part taxon-name-part-type="genus">Bareogonalos</tp:taxon-name-part></tp:taxon-name></italic> from Asia with further information on the tribe <tp:taxon-name><tp:taxon-name-part taxon-name-part-type="tribe">Nomadinini</tp:taxon-name-part></tp:taxon-name> (<tp:taxon-name><tp:taxon-name-part taxon-name-part-type="order">Hymenoptera</tp:taxon-name-part></tp:taxon-name>, <tp:taxon-name><tp:taxon-name-part taxon-name-part-type="family">Trigonalidae</tp:taxon-name-part></tp:taxon-name>).</article-title> <source>Halteres</source> <volume>5</volume>: <fpage>17</fpage>–<lpage>31</lpage>.</mixed-citation></ref></ref-list></tp:taxon-treatment>
