# Supplementary material for: New species of Trigonalyidae (Hymenoptera) from NW China
Source: Zookeys. 2017 Sep 18;(698):17–58. doi: 10.3897/zookeys.698.13366 (PMC5673858; doi:10.3897/zookeys.698.13366)
Supplement: XML Treatment for Bareogonalos xibeidai [file zookeys.698.13366-treatment3.xml]

<!DOCTYPE tp:taxon-treatment
  PUBLIC "-//TaxonX//DTD Taxonomic Treatment Publishing DTD v0 20100105//EN" "tax-treatment-NSO.dtd">
<tp:taxon-treatment xmlns:tp="http://www.plazi.org/taxpub"><tp:treatment-meta><kwd-group><label>Taxon classification</label><kwd><named-content xmlns:xlink="http://www.w3.org/1999/xlink" content-type="kingdom">Animalia</named-content></kwd><kwd><named-content xmlns:xlink="http://www.w3.org/1999/xlink" content-type="order">Hymenoptera</named-content></kwd><kwd><named-content xmlns:xlink="http://www.w3.org/1999/xlink" content-type="family">Trigonalyidae</named-content></kwd></kwd-group><mixed-citation publication-type="journal"><person-group><name><surname>Tan</surname><given-names>Jiang-Li</given-names></name><name><surname>van Achterberg</surname><given-names>Cornelis</given-names></name><name><surname>Tan</surname><given-names>Qing-Qing</given-names></name><name><surname>Zhao</surname><given-names>Lin-Peng</given-names></name></person-group><article-title>New species of <tp:taxon-name><tp:taxon-name-part taxon-name-part-type="family">Trigonalyidae</tp:taxon-name-part></tp:taxon-name> (<tp:taxon-name><tp:taxon-name-part taxon-name-part-type="order">Hymenoptera</tp:taxon-name-part></tp:taxon-name>) from NW China</article-title><source>Zookeys</source><day>18</day><month>9</month><year>2017</year><volume>2017</volume><issue>698</issue><fpage>17</fpage><lpage>58</lpage><pub-id pub-id-type="doi">10.3897/zookeys.698.13366</pub-id></mixed-citation></tp:treatment-meta><tp:nomenclature><tp:taxon-name>
            <tp:taxon-name-part taxon-name-part-type="genus" reg="Bareogonalos">Bareogonalos</tp:taxon-name-part>
            <tp:taxon-name-part taxon-name-part-type="species" reg="xibeidai">xibeidai</tp:taxon-name-part>
            <object-id xmlns:xlink="http://www.w3.org/1999/xlink" content-type="zoobank" xlink:type="simple">http://zoobank.org/6E4EB557-42E1-4269-8263-931C11C1460B</object-id>
          </tp:taxon-name><tp:taxon-authority>Tan &amp; van Achterberg</tp:taxon-authority><tp:taxon-status xmlns:xlink="http://www.w3.org/1999/xlink" xlink:type="simple">sp. n.</tp:taxon-status><xref ref-type="fig" rid="F1">Figs 1–2</xref><xref ref-type="fig" rid="F2">, 3–13</xref><xref ref-type="fig" rid="F3">, 14–22</xref><!--PageBreak--></tp:nomenclature><tp:treatment-sec sec-type="type material" id="SECID0E2DAG"><title>Type material.</title><p>Holotype, ♀ (<abbrev xmlns:xlink="http://www.w3.org/1999/xlink" content-type="institution" xlink:title="Northwest University" id="ABBRID0EBEAG" xlink:type="simple">NWUX</abbrev>) “NW China: Shaanxi, Fengxian County, Baoji, Jialingjiang Riv[er] Source, 1513 m, <named-content xmlns:xlink="http://www.w3.org/1999/xlink" content-type="dwc:verbatimCoordinates" xlink:type="simple"><named-content content-type="geo-json" specific-use="{&#34;type&#34;:&#34;Point&#34;,&#34;coordinates&#34;:[107.566667,34.416667]}" id="NCID0EJEAG" xlink:type="simple">34°25'N 106°94'E</named-content></named-content>, 1.ix.2016, JL. Tan &amp; QQ. Tan, <abbrev xmlns:xlink="http://www.w3.org/1999/xlink" content-type="institution" xlink:title="Northwest University" id="ABBRID0EOEAG" xlink:type="simple">NWUX</abbrev>”, “Reared from nest of <italic><tp:taxon-name><tp:taxon-name-part taxon-name-part-type="genus" reg="Vespula">Vespula</tp:taxon-name-part> <tp:taxon-name-part taxon-name-part-type="species" reg="structor">structor</tp:taxon-name-part></tp:taxon-name></italic> (Smith)”. Paratypes: 6 ♀ + 8 ♂ (<abbrev xmlns:xlink="http://www.w3.org/1999/xlink" content-type="institution" xlink:title="Northwest University" id="ABBRID0E5EAG" xlink:type="simple">NWUX</abbrev>, <named-content xmlns:xlink="http://www.w3.org/1999/xlink" content-type="dwc:institutional_code" xlink:type="simple">RMNH</named-content>), same label data.</p></tp:treatment-sec><tp:treatment-sec sec-type="diagnosis" id="SECID0EIFAG"><title>Diagnosis.</title><p>Left mandible with two subapical teeth, ventral tooth shorter than dorsal tooth; maxillary palp with six segments; width of head in dorsal view 1.05–1.10 times maximum width of mesoscutum (Figs <xref ref-type="fig" rid="F2">4</xref>, <xref ref-type="fig" rid="F3">15</xref>); anterior half of scutellum flat and at same level as mesoscutum; metanotum with large protuberance and long setae; wing membrane near veins 1-SR and 1-M of fore wing subhyaline as remainder of wing except darkened apical third of wing (Figs <xref ref-type="fig" rid="F2">3</xref>, <xref ref-type="fig" rid="F3">14</xref>); hind basitarsus slender (Fig. <xref ref-type="fig" rid="F2">12</xref>); fourth and fifth tergites largely smooth and shiny; third sternite of ♀ in ventral view distinctly <!--PageBreak-->protruding medio-posteriorly (but obscured by second sternite). Differs from the only other known Palaearctic species, <italic><tp:taxon-name><tp:taxon-name-part taxon-name-part-type="genus" reg="Bareogonalos">B.</tp:taxon-name-part> <tp:taxon-name-part taxon-name-part-type="species" reg="jezoensis">jezoensis</tp:taxon-name-part></tp:taxon-name></italic> (Uchida) mainly by the colour of the wing membrane (largely subhyaline <italic>vs</italic> largely yellowish in <italic><tp:taxon-name><tp:taxon-name-part taxon-name-part-type="genus" reg="Bareogonalos">B.</tp:taxon-name-part> <tp:taxon-name-part taxon-name-part-type="species" reg="jezoensis">jezoensis</tp:taxon-name-part></tp:taxon-name></italic>; Fig. <xref ref-type="fig" rid="F4">23</xref>), the median groove of the mesoscutum (absent posteriorly <italic>vs</italic> present) and the wider head (1.05–1.10 times <italic>vs</italic> 0.80–0.90 times width of mesoscutum).</p></tp:treatment-sec><tp:treatment-sec sec-type="description" id="SECID0EEHAG"><title>Description.</title><p>Holotype, ♀, length of body 9.2 mm (of fore wing 8.5 mm).</p><p>
            <italic>Head</italic>. Antenna with 20 segments, segments of apical half 1.1–1.3 times as long as wide (Fig. <xref ref-type="fig" rid="F2">13</xref>); frons and vertex smooth and strongly shiny, flat except a shallow depression behind each posterior ocellus (Figs <xref ref-type="fig" rid="F2">9</xref>, <xref ref-type="fig" rid="F3">15</xref>), with fine and long greyish setae; head gradually narrowed behind eyes and 1.05 times as wide as mesoscutum (Fig. <xref ref-type="fig" rid="F2">4</xref>); dorsal length of eye 0.9 times length of temple (Fig. <xref ref-type="fig" rid="F2">9</xref>); temple smooth and shiny; occipital carina thick and moderately lamelliform medio-dorsally and with a short crenula; supra-antennal elevations low, as a thin rim and smooth; clypeus moderately depressed medio-ventrally and flat above depression.</p><!--PageBreak--><!--PageBreak--><p>
            <italic>Mesosoma</italic>. Length of mesosoma 1.1 times its height (Fig. <xref ref-type="fig" rid="F2">5</xref>); mesopleuron below transverse mesopleural groove densely moderately reticulate-rugose, narrowly smooth posteriorly and with satin sheen, above groove coarsely reticulate; transverse mesopleural groove wide, deep and coarsely crenulate (Fig. <xref ref-type="fig" rid="F2">5</xref>); notauli medium-sized and distinctly crenulate; mesoscutum coarsely rugose-reticulate and with satin sheen contrasting with shiny head, antero-medially with parallel-sided flattened area, convex but medially slightly depressed (Fig. <xref ref-type="fig" rid="F2">4</xref>); scutellar sulcus curved, parallel-sided and coarsely crenulate; scutellum reticulate-rugose, convex and anteriorly above level of mesoscutum; metanotum medially with large and coarsely reticulate trapezoid protuberance (Figs <xref ref-type="fig" rid="F2">4</xref>, <xref ref-type="fig" rid="F2">5</xref>), apically shallowly emarginate, in lateral view not or hardly protruding over base of propodeum; propodeum largely finely reticulate-rugose, but anteriorly coarsely crenulate (Fig. <xref ref-type="fig" rid="F2">4</xref>).</p><p>
            <italic>Metasoma</italic>. First tergite 0.3 times as long as apically wide (of paratype, obscured by propodeum in holotype), gradually narrowed basally, flat medially and straight apically; second tergite smooth and strongly shiny as following tergites, but with lateral patch of fine punctures; second sternite rather densely finely punctate and shiny, its medio-apical protuberance densely setose and widely truncate medially (Fig. <xref ref-type="fig" rid="F2">7</xref>), protuberance of third sternite similar but smaller and obscured by second sternite in ventral view (Fig. <xref ref-type="fig" rid="F2">7</xref>); down curved apex of metasoma nearly up to protuberance of second sternite (Fig. <xref ref-type="fig" rid="F2">8</xref>).</p><p>
            <italic>Legs.</italic> Hind coxa and femur smooth and shiny.</p><p>
            <italic>Colour.</italic> Black; palpi, mandible apically, antenna (but scapus yellow ventrally and basal third of antenna brown), tegulae (but humeral plate brown), first tergite, veins (except yellowish veins 1-SR, 1-M and 1-SR+M of fore wing) and pterostigma dark brown; coxae basally black; femora (except yellow anterior face of fore femur, base and apex of middle and hind femora), and inner side of hind tibia (and partly ventrally) dark brown; 3 apical segments of hind tarsus and infuscate; pronotum dorso-apically, pair of wide patches on mesoscutum anteriorly, axilla, scutellum latero-posteriorly, dorso-apical patch of mesopleuron, pair of large antero-lateral patches on second–sixth tergites (touching each other on fourth and fifth tergites), pair of small subposterior patches on first sternite, large V-shaped patch on second sternite, and remainder of legs yellow; membrane of fore wing subhyaline, but apical 0.4 weakly infuscate (Fig. <xref ref-type="fig" rid="F2">3</xref>).</p><p>
            <italic>Variations.</italic> Length of body 8.0–9.3 mm, of fore wing 8.0–8.9 mm; antenna of ♀ with 20(2) or 21(2) segments; width of head in dorsal view 1.05–1.10 times maximum width of mesoscutum; mesoscutum sometimes entirely black, or with additional yellow spot medio-posteriorly; length of vein 1-M of fore wing 2.1–3.1 times as long as vein 1-SR; mandible entirely blackish brown or with some brownish patches subapically; antero-lateral yellow patches of metasoma either all separated from each other, or all touching medially, but sometimes only on second–fourth tergites being separated; yellow patch of second sternite may be separated into large patches; inner side of hind tibia largely dark brown or only apical third.</p><p>
            <italic>Male.</italic> Length of body 7.2–9.6 mm, of fore wing 6.8–8.0 mm; antenna with 20(4) or 21(1) segments, basal quarter of antenna black, but scapus pale yellow with upper part dark brown and pedicellus brown; mesoscutum, mesopleuron, and metasoma en<!--PageBreak-->tirely black or mesoscutum with pair of tiny yellow spots anteriorly and second sternite with pair of medium sized yellow spots; veins 1-SR, 1-M and 1-SR+M of fore wing dark brown. Genitalia, see Fig. <xref ref-type="fig" rid="F3">22</xref>.</p><!--PageBreak--><!--PageBreak--></tp:treatment-sec><tp:treatment-sec sec-type="biology" id="SECID0ERKAG"><title>Biology.</title><p>The type series was reared from a nest of <italic><tp:taxon-name><tp:taxon-name-part taxon-name-part-type="genus" reg="Vespula">Vespula</tp:taxon-name-part> <tp:taxon-name-part taxon-name-part-type="species" reg="structor">structor</tp:taxon-name-part></tp:taxon-name></italic> (Smith, 1870) (<tp:taxon-name><tp:taxon-name-part taxon-name-part-type="family">Vespidae</tp:taxon-name-part></tp:taxon-name>: <tp:taxon-name><tp:taxon-name-part taxon-name-part-type="subfamily">Vespinae</tp:taxon-name-part></tp:taxon-name>).</p></tp:treatment-sec><tp:treatment-sec sec-type="etymology" id="SECID0EMLAG"><title>Etymology.</title><p>Named after one of the oldest universities in China, the Northwest University in Xi’an, for providing us the facilities to research the biodiversity of Qinling Mts. It also points to the fact that this is the most north-western locality the genus is known from (“xibei” means “northwest” in Chinese).</p><fig id="F1" position="float" orientation="portrait"><label>Figures 1, 2.</label><caption><p>
          <italic><tp:taxon-name><tp:taxon-name-part taxon-name-part-type="genus" reg="Bareogonalos">Bareogonalos</tp:taxon-name-part> <tp:taxon-name-part taxon-name-part-type="species" reg="xibeidai">xibeidai</tp:taxon-name-part></tp:taxon-name></italic> sp. n. <bold>1</bold> female holotype, habitus lateral <bold>2</bold> male paratype, habitus lateral.</p></caption><graphic xmlns:xlink="http://www.w3.org/1999/xlink" xlink:href="zookeys-698-017-g001.jpg" position="float" orientation="portrait" xlink:type="simple" id="oo_156130.jpg"/></fig><fig id="F2" position="float" orientation="portrait"><label>Figures 3–13.</label><caption><p>
          <italic><tp:taxon-name><tp:taxon-name-part taxon-name-part-type="genus" reg="Bareogonalos">Bareogonalos</tp:taxon-name-part> <tp:taxon-name-part taxon-name-part-type="species" reg="xibeidai">xibeidai</tp:taxon-name-part></tp:taxon-name></italic> sp. n., female, holotype. <bold>3</bold> fore wing <bold>4</bold> head and mesosoma dorsal <bold>5</bold> mesosoma lateral <bold>6</bold> metasoma dorsal <bold>7</bold> metasoma ventral <bold>8</bold> detail of second and third sternites lateral <bold>9</bold> head dorsal <bold>10</bold> head anterior <bold>11</bold> head lateral <bold>12</bold> hind leg lateral <bold>13</bold> antenna lateral.</p></caption><graphic xmlns:xlink="http://www.w3.org/1999/xlink" xlink:href="zookeys-698-017-g002.jpg" position="float" orientation="portrait" xlink:type="simple" id="oo_156131.jpg"/></fig><fig id="F3" position="float" orientation="portrait"><label>Figures 14–22.</label><caption><p>
          <italic><tp:taxon-name><tp:taxon-name-part taxon-name-part-type="genus" reg="Bareogonalos">Bareogonalos</tp:taxon-name-part> <tp:taxon-name-part taxon-name-part-type="species" reg="xibeidai">xibeidai</tp:taxon-name-part></tp:taxon-name></italic> Tan &amp; van Achterberg, sp. n., male, paratype. <bold>14</bold> fore wing <bold>15</bold> head and mesosoma dorsal <bold>16</bold> mesosoma lateral <bold>17</bold> metasoma lateral <bold>18</bold> antenna lateral <bold>19</bold> head anterior <bold>20</bold> head lateral <bold>21</bold> metasoma dorsal <bold>22</bold> genitalia dorsal.</p></caption><graphic xmlns:xlink="http://www.w3.org/1999/xlink" xlink:href="zookeys-698-017-g003.jpg" position="float" orientation="portrait" xlink:type="simple" id="oo_156132.jpg"/></fig></tp:treatment-sec><tp:treatment-sec><!--Section generated to contain objects referenced in tp:taxon-treatment.--><fig id="F4" position="float" orientation="portrait"><label>Figures 23–28.</label><caption><p>
          <italic><tp:taxon-name><tp:taxon-name-part taxon-name-part-type="genus" reg="Bareogonalos">Bareogonalos</tp:taxon-name-part> <tp:taxon-name-part taxon-name-part-type="species" reg="jezoensis">jezoensis</tp:taxon-name-part></tp:taxon-name></italic>, female, Japan (Kyushu, Kobayashi). <bold>23</bold> wings <bold>24</bold> habitus lateral <bold>25</bold> mesosoma dorsal <bold>26</bold> metasoma lateral <bold>27</bold> metasoma ventral <bold>28</bold> antenna lateral.</p></caption><graphic xmlns:xlink="http://www.w3.org/1999/xlink" xlink:href="zookeys-698-017-g004.jpg" position="float" orientation="portrait" xlink:type="simple" id="oo_156133.jpg"/></fig></tp:treatment-sec></tp:taxon-treatment>
