# Supplementary material for: New species of Trigonalyidae (Hymenoptera) from NW China
Source: Zookeys. 2017 Sep 18;(698):17–58. doi: 10.3897/zookeys.698.13366 (PMC5673858; doi:10.3897/zookeys.698.13366)
Supplement: XML Treatment for Jezonogonalos [file zookeys.698.13366-treatment4.xml]

<!DOCTYPE tp:taxon-treatment
  PUBLIC "-//TaxonX//DTD Taxonomic Treatment Publishing DTD v0 20100105//EN" "tax-treatment-NSO.dtd">
<tp:taxon-treatment xmlns:tp="http://www.plazi.org/taxpub"><tp:treatment-meta><kwd-group><label>Taxon classification</label><kwd><named-content xmlns:xlink="http://www.w3.org/1999/xlink" content-type="kingdom">Animalia</named-content></kwd><kwd><named-content xmlns:xlink="http://www.w3.org/1999/xlink" content-type="order">Hymenoptera</named-content></kwd><kwd><named-content xmlns:xlink="http://www.w3.org/1999/xlink" content-type="family">Trigonalyidae</named-content></kwd></kwd-group><mixed-citation publication-type="journal"><person-group><name><surname>Tan</surname><given-names>Jiang-Li</given-names></name><name><surname>van Achterberg</surname><given-names>Cornelis</given-names></name><name><surname>Tan</surname><given-names>Qing-Qing</given-names></name><name><surname>Zhao</surname><given-names>Lin-Peng</given-names></name></person-group><article-title>New species of <tp:taxon-name><tp:taxon-name-part taxon-name-part-type="family">Trigonalyidae</tp:taxon-name-part></tp:taxon-name> (<tp:taxon-name><tp:taxon-name-part taxon-name-part-type="order">Hymenoptera</tp:taxon-name-part></tp:taxon-name>) from NW China</article-title><source>Zookeys</source><day>18</day><month>9</month><year>2017</year><volume>2017</volume><issue>698</issue><fpage>17</fpage><lpage>58</lpage><pub-id pub-id-type="doi">10.3897/zookeys.698.13366</pub-id></mixed-citation></tp:treatment-meta><tp:nomenclature><tp:taxon-name>
            <tp:taxon-name-part taxon-name-part-type="genus" reg="Jezonogonalos">Jezonogonalos</tp:taxon-name-part>
          </tp:taxon-name><tp:taxon-authority>Tsuneki, 1991</tp:taxon-authority><xref ref-type="fig" rid="F5">Figs 29</xref><xref ref-type="fig" rid="F6">, 30–38</xref><xref ref-type="fig" rid="F7">, 39</xref><xref ref-type="fig" rid="F8">, 40–48</xref><tp:nomenclature-citation-list><tp:nomenclature-citation><tp:taxon-name>
                <tp:taxon-name-part taxon-name-part-type="genus" reg="Jezonogonalos">Jezonogonalos</tp:taxon-name-part>
              </tp:taxon-name><comment>Tsuneki, 1991: 32, 2003: 4; <xref ref-type="bibr" rid="B4">Carmean and Kimsey 1998</xref>: 70; <xref ref-type="bibr" rid="B6">Chen et al. 2014</xref>: 22–44 (diagnosis, key). Type species (by monotypy): <tp:taxon-name><tp:taxon-name-part taxon-name-part-type="genus" reg="Jezonogonalos">Jezonogonalos</tp:taxon-name-part> <tp:taxon-name-part taxon-name-part-type="species" reg="marujamanae">marujamanae</tp:taxon-name-part></tp:taxon-name> Tsuneki, 1991 [= <tp:taxon-name><tp:taxon-name-part taxon-name-part-type="genus" reg="Jezonogonalos">J.</tp:taxon-name-part> <tp:taxon-name-part taxon-name-part-type="species" reg="marujamae">marujamae</tp:taxon-name-part></tp:taxon-name> Tsuneki, 1991]. Synonymized with <tp:taxon-name><tp:taxon-name-part taxon-name-part-type="genus" reg="Pseudogonalos">Pseudogonalos</tp:taxon-name-part></tp:taxon-name> Schulz, 1906, by <xref ref-type="bibr" rid="B13">Lelej (1995)</xref> and re-instated by <xref ref-type="bibr" rid="B6">Chen et al. (2014)</xref>.</comment></tp:nomenclature-citation></tp:nomenclature-citation-list></tp:nomenclature><tp:treatment-sec sec-type="biology" id="SECID0EKSAG"><title>Biology.</title><p>Unknown. Collected in June–November.</p></tp:treatment-sec><tp:treatment-sec sec-type="distribution" id="SECID0EPSAG"><title>Distribution.</title><p>China, Japan.</p></tp:treatment-sec><tp:treatment-sec sec-type="key" id="SECID0EUSAG"><title>Key to species of the genus <italic><tp:taxon-name><tp:taxon-name-part taxon-name-part-type="genus" reg="Jezonogonalos">Jezonogonalos</tp:taxon-name-part></tp:taxon-name></italic> Tsuneki</title><table-wrap content-type="key" position="anchor" orientation="portrait"><table id="TID0EPFAE" rules="all"><tbody><tr><td rowspan="1" colspan="1">1</td><td rowspan="1" colspan="1">First metasomal tergite about as long as its apical width; supra-antennal elevations only apically ivory; third sternite 0.6–0.7 times as long as second sternite; [metasoma of ♂ entirely black and slender; occipital carina extensively crenulated dorsally and widened; third submarginal cell of fore wing about 0.4 times as long as second submarginal cell]</td><td rowspan="1" colspan="1">
                    <bold><italic><tp:taxon-name><tp:taxon-name-part taxon-name-part-type="genus" reg="Jezonogonalos">J.</tp:taxon-name-part> <tp:taxon-name-part taxon-name-part-type="species" reg="jiangliae">jiangliae</tp:taxon-name-part></tp:taxon-name></italic> Chen, van Achterberg, He &amp; Xu, 2014</bold>
                  </td></tr><tr><td rowspan="1" colspan="1">–</td><td rowspan="1" colspan="1">First tergite 0.6–0.8 times as long as its apical width (Figs <xref ref-type="fig" rid="F6">33</xref>, <xref ref-type="fig" rid="F8">43</xref>); at least apical half of supra-antennal elevations yellow or ivory (Figs <xref ref-type="fig" rid="F6">35</xref>, <xref ref-type="fig" rid="F8">45</xref>) or entirely black; third sternite 0.1–0.6 times as long as second sternite (Figs <xref ref-type="fig" rid="F6">34</xref>, <xref ref-type="fig" rid="F8">44</xref>)</td><td rowspan="1" colspan="1">
                    <bold>2</bold>
                  </td></tr><tr><td rowspan="1" colspan="1">2</td><td rowspan="1" colspan="1">Fore wing subhyaline; metasoma of ♂ with narrow yellowish-brown apical band on all tergites; third sternite about 0.1 times as long as second sternite; [occipital carina only medio-dorsally with short carina]</td><td rowspan="1" colspan="1">
                    <bold><italic><tp:taxon-name><tp:taxon-name-part taxon-name-part-type="genus" reg="Jezonogonalos">J.</tp:taxon-name-part> <tp:taxon-name-part taxon-name-part-type="species" reg="elliptifera">elliptifera</tp:taxon-name-part></tp:taxon-name></italic> Chen, van Achterberg, He &amp; Xu, 2014</bold>
                  </td></tr><tr><td rowspan="1" colspan="1">–</td><td rowspan="1" colspan="1">Fore wing with more or less conspicuous dark brown patch below pterostigma (Figs <xref ref-type="fig" rid="F6">30</xref>, <xref ref-type="fig" rid="F8">40</xref>); metasoma of ♂ entirely black dorsally or nearly so; third sternite 0.3–0.6 times as long as second sternite (Figs <xref ref-type="fig" rid="F6">34</xref>, <xref ref-type="fig" rid="F8">44</xref>)</td><td rowspan="1" colspan="1">
                    <bold>3</bold>
                  </td></tr><tr><td rowspan="1" colspan="1">3</td><td rowspan="1" colspan="1">Occipital carina extensively crenulated dorsally and present posteriorly; third sternite 0.30–0.40 times as long as second sternite</td><td rowspan="1" colspan="1">
                    <bold>4</bold>
                  </td></tr><tr><td rowspan="1" colspan="1">–</td><td rowspan="1" colspan="1">Occipital carina only anteriorly with short carina medio-dorsally, smooth posteriorly (Figs <xref ref-type="fig" rid="F6">35</xref>, <xref ref-type="fig" rid="F8">45</xref>); third sternite 0.35–0.60 times as long as second sternite (Figs <xref ref-type="fig" rid="F6">34</xref>, <xref ref-type="fig" rid="F8">44</xref>)</td><td rowspan="1" colspan="1">
                    <bold>5</bold>
                  </td></tr><tr><td rowspan="1" colspan="1">4</td><td rowspan="1" colspan="1">Supra-antennal elevations largely yellow; frons and vertex sparsely and finely punctate; occipital carina moderately wide dorsally</td><td rowspan="1" colspan="1">
                    <bold><italic><tp:taxon-name><tp:taxon-name-part taxon-name-part-type="genus" reg="Jezonogonalos">J.</tp:taxon-name-part> <tp:taxon-name-part taxon-name-part-type="species" reg="luteata">luteata</tp:taxon-name-part></tp:taxon-name></italic> Chen, van Achterberg, He &amp; Xu, 2014</bold>
                  </td></tr><tr><td rowspan="1" colspan="1">–</td><td rowspan="1" colspan="1">Supra-antennal elevations black; frons and vertex densely and coarsely punctate; occipital carina very wide dorsally</td><td rowspan="1" colspan="1">
                    <bold><italic><tp:taxon-name><tp:taxon-name-part taxon-name-part-type="genus" reg="Jezonogonalos">J.</tp:taxon-name-part> <tp:taxon-name-part taxon-name-part-type="species" reg="nigrata">nigrata</tp:taxon-name-part></tp:taxon-name></italic> Chen, van Achterberg, He &amp; Xu, 2014</bold>
                  </td></tr><tr><td rowspan="1" colspan="1">5</td><td rowspan="1" colspan="1">Mesoscutum shiny and largely smooth; propodeum antero-laterally shiny and smooth; frons shiny and with wide smooth interspaces between punctures; mandible yellow except for orange brown teeth; third submarginal cell of fore wing narrower than second submarginal cell</td><td rowspan="1" colspan="1">
                    <bold><italic><tp:taxon-name><tp:taxon-name-part taxon-name-part-type="genus" reg="Jezonogonalos">J.</tp:taxon-name-part> <tp:taxon-name-part taxon-name-part-type="species" reg="laeviceps">laeviceps</tp:taxon-name-part></tp:taxon-name></italic> (Tsuneki, 1991)</bold>
                  </td></tr><tr><td rowspan="1" colspan="1">–</td><td rowspan="1" colspan="1">Mesoscutum rather dull and largely sculptured (Figs <xref ref-type="fig" rid="F6">31</xref>, <xref ref-type="fig" rid="F8">41</xref>); propodeum antero-laterally with matt and coriaceous area (Figs <xref ref-type="fig" rid="F6">31</xref>, <xref ref-type="fig" rid="F8">41</xref>); frons with satin sheen and with narrow to medium-sized interspaces between punctures; colour of mandible variable, <bold>if</bold> yellow then third submarginal cell of fore wing anteriorly wider than second submarginal cell (Fig. <xref ref-type="fig" rid="F6">30</xref>)</td><td rowspan="1" colspan="1">
                    <bold>6</bold>
                  </td></tr><tr><td rowspan="1" colspan="1">6</td><td rowspan="1" colspan="1">Third submarginal cell of fore wing anteriorly much narrower than second submarginal cell; mandible and malar space largely dark brown; inner orbita of eye with narrow ivory stripe not reaching malar space; propodeum regularly transversely striate; [supra-antennal elevations black; second sternite with lateral pale patch besides apical margin]</td><td rowspan="1" colspan="1">
                    <bold><italic><tp:taxon-name><tp:taxon-name-part taxon-name-part-type="genus" reg="Jezonogonalos">J.</tp:taxon-name-part> <tp:taxon-name-part taxon-name-part-type="species" reg="marujamae">marujamae</tp:taxon-name-part></tp:taxon-name></italic> Tsuneki, 1991</bold>
                  </td></tr><tr><td rowspan="1" colspan="1">–</td><td rowspan="1" colspan="1">Third submarginal cell of fore wing anteriorly much wider than second submarginal cell (Figs <xref ref-type="fig" rid="F6">30</xref>, <xref ref-type="fig" rid="F8">40</xref>); colour of mandible variable, <bold>if</bold> largely dark brown then malar space largely ivory (Fig. <xref ref-type="fig" rid="F8">46</xref>); inner orbita of eye variable, <bold>if</bold> with an ivory stripe then stripe continuous with ivory malar space; propodeum with irregular and more or less curved striae or only with coarse rugae</td><td rowspan="1" colspan="1">
                    <bold>7</bold>
                  </td></tr><tr><td rowspan="1" colspan="1">7</td><td rowspan="1" colspan="1">Mandible largely dark brown (Figs <xref ref-type="fig" rid="F8">46</xref>, <xref ref-type="fig" rid="F8">47</xref>); scutellum slightly higher than level of metanotum in lateral view (Fig. <xref ref-type="fig" rid="F7">39</xref>) and medially flattened (Fig. <xref ref-type="fig" rid="F8">41</xref>); inner orbita of eye conspicuously ivory and continuous with largely ivory malar space (Fig. <xref ref-type="fig" rid="F8">46</xref>); middle lobe of mesoscutum with pair of lateral elongate ivory patches anteriorly (Figs <xref ref-type="fig" rid="F8">41</xref>, <xref ref-type="fig" rid="F8">42</xref>)</td><td rowspan="1" colspan="1">
                    <bold><italic><tp:taxon-name><tp:taxon-name-part taxon-name-part-type="genus" reg="Jezonogonalos">J.</tp:taxon-name-part> <tp:taxon-name-part taxon-name-part-type="species" reg="shaanxiensis">shaanxiensis</tp:taxon-name-part></tp:taxon-name></italic> sp. n.</bold>
                  </td></tr><tr><td rowspan="1" colspan="1">–</td><td rowspan="1" colspan="1">Mandible pale brown and yellowish or ivory (Figs <xref ref-type="fig" rid="F6">36</xref>, <xref ref-type="fig" rid="F6">37</xref>); scutellum protruding far above level of metanotum in lateral view (Fig. <xref ref-type="fig" rid="F5">29</xref>) and medially slightly longitudinally depressed (Fig. <xref ref-type="fig" rid="F6">31</xref>); inner orbita of eye largely dark brown, <bold>if</bold> partly ivory then not connected to malar space (Fig. <xref ref-type="fig" rid="F6">36</xref>); middle lobe of mesoscutum entirely black anteriorly (Figs <xref ref-type="fig" rid="F6">31</xref>, <xref ref-type="fig" rid="F6">32</xref>)</td><td rowspan="1" colspan="1">
                    <bold>8</bold>
                  </td></tr><tr><td rowspan="1" colspan="1">8</td><td rowspan="1" colspan="1">Frons spaced punctulate; scutellum largely smooth and shiny; supra-antennal elevations black apically; hind trochanter brownish yellow; mesopleuron medially below precoxal sulcus largely smooth and shiny</td><td rowspan="1" colspan="1">
                    <bold><italic><tp:taxon-name><tp:taxon-name-part taxon-name-part-type="genus" reg="Jezonogonalos">J.</tp:taxon-name-part> <tp:taxon-name-part taxon-name-part-type="species" reg="satoi">satoi</tp:taxon-name-part></tp:taxon-name></italic> (Tsuneki, 1991)</bold>
                  </td></tr><tr><td rowspan="1" colspan="1">–</td><td rowspan="1" colspan="1">Frons coarsely and densely punctate (Figs <xref ref-type="fig" rid="F6">35</xref>, <xref ref-type="fig" rid="F6">36</xref>); scutellum densely rugose and rather matt (Fig. <xref ref-type="fig" rid="F6">31</xref>); supra-antennal elevations ivory apically (Fig. <xref ref-type="fig" rid="F6">35</xref>); hind trochanter ivory and partly infuscated (Fig. <xref ref-type="fig" rid="F6">38</xref>); mesopleuron medially below precoxal sulcus densely sculptured and rather matt (Fig. <xref ref-type="fig" rid="F6">32</xref>)</td><td rowspan="1" colspan="1">
                    <bold><italic><tp:taxon-name><tp:taxon-name-part taxon-name-part-type="genus" reg="Jezonogonalos">J.</tp:taxon-name-part> <tp:taxon-name-part taxon-name-part-type="species" reg="mandibularis">mandibularis</tp:taxon-name-part></tp:taxon-name></italic> sp. n.</bold>
                  </td></tr><!--PageBreak--></tbody></table></table-wrap></tp:treatment-sec><tp:treatment-sec><!--Section generated to contain objects referenced in tp:taxon-treatment.--><fig id="F5" position="float" orientation="portrait"><label>Figure 29.</label><caption><p>
          <italic><tp:taxon-name><tp:taxon-name-part taxon-name-part-type="genus" reg="Jezonogonalos">Jezonogonalos</tp:taxon-name-part> <tp:taxon-name-part taxon-name-part-type="species" reg="mandibularis">mandibularis</tp:taxon-name-part></tp:taxon-name></italic> Tan &amp; van Achterberg, sp. n., female, holotype, habitus lateral.</p></caption><graphic xmlns:xlink="http://www.w3.org/1999/xlink" xlink:href="zookeys-698-017-g005.jpg" position="float" orientation="portrait" xlink:type="simple" id="oo_156134.jpg"/></fig><fig id="F6" position="float" orientation="portrait"><label>Figures 30–38.</label><caption><p>
          <italic><tp:taxon-name><tp:taxon-name-part taxon-name-part-type="genus" reg="Jezonogonalos">Jezonogonalos</tp:taxon-name-part> <tp:taxon-name-part taxon-name-part-type="species" reg="mandibularis">mandibularis</tp:taxon-name-part></tp:taxon-name></italic> Tan &amp; van Achterberg, sp. n., female, holotype. <bold>30</bold> fore wing <bold>31</bold> mesosoma dorsal <bold>32</bold> mesosoma lateral <bold>33</bold> metasoma dorsal <bold>34</bold> metasoma ventral <bold>35</bold> head dorsal <bold>36</bold> head anterior <bold>37</bold> head lateral <bold>38</bold> hind leg lateral.</p></caption><graphic xmlns:xlink="http://www.w3.org/1999/xlink" xlink:href="zookeys-698-017-g006.jpg" position="float" orientation="portrait" xlink:type="simple" id="oo_156135.jpg"/></fig><fig id="F7" position="float" orientation="portrait"><label>Figure 39.</label><caption><p>
          <italic><tp:taxon-name><tp:taxon-name-part taxon-name-part-type="genus" reg="Jezonogonalos">Jezonogonalos</tp:taxon-name-part> <tp:taxon-name-part taxon-name-part-type="species" reg="shaanxiensis">shaanxiensis</tp:taxon-name-part></tp:taxon-name></italic> Tan &amp; van Achterberg, sp. n., female, holotype, habitus lateral.</p></caption><graphic xmlns:xlink="http://www.w3.org/1999/xlink" xlink:href="zookeys-698-017-g007.jpg" position="float" orientation="portrait" xlink:type="simple" id="oo_156136.jpg"/></fig><fig id="F8" position="float" orientation="portrait"><label>Figures 40–48.</label><caption><p>
          <italic><tp:taxon-name><tp:taxon-name-part taxon-name-part-type="genus" reg="Jezonogonalos">Jezonogonalos</tp:taxon-name-part> <tp:taxon-name-part taxon-name-part-type="species" reg="shaanxiensis">shaanxiensis</tp:taxon-name-part></tp:taxon-name></italic> Tan &amp; van Achterberg, sp. n., female, holotype. <bold>40</bold> fore wing <bold>41</bold> mesosoma dorsal <bold>42</bold> mesosoma lateral <bold>43</bold> metasoma dorsal <bold>44</bold> metasoma ventral <bold>45</bold> head dorsal <bold>46</bold> head anterior <bold>47</bold> head lateral <bold>48</bold> hind leg lateral.</p></caption><graphic xmlns:xlink="http://www.w3.org/1999/xlink" xlink:href="zookeys-698-017-g008.jpg" position="float" orientation="portrait" xlink:type="simple" id="oo_156137.jpg"/></fig></tp:treatment-sec><ref-list><ref id="B4"><mixed-citation xmlns:xlink="http://www.w3.org/1999/xlink" xlink:type="simple">
          <person-group><name name-style="western"><surname>Carmean</surname><given-names>D</given-names></name><name name-style="western"><surname>Kimsey</surname><given-names>L</given-names></name></person-group> (<year>1998</year>) <article-title>Phylogenetic revision of the parasitoid wasp family <tp:taxon-name><tp:taxon-name-part taxon-name-part-type="family">Trigonalidae</tp:taxon-name-part></tp:taxon-name> (<tp:taxon-name><tp:taxon-name-part taxon-name-part-type="order">Hymenoptera</tp:taxon-name-part></tp:taxon-name>).</article-title> <source>Systematic Entomology</source> <volume>23</volume>: <fpage>35</fpage>–<lpage>76</lpage>. <ext-link xlink:type="simple" ext-link-type="doi" xlink:href="10.1046/j.1365-3113.1998.00042.x">https://doi.org/10.1046/j.1365-3113.1998.00042.x</ext-link></mixed-citation></ref><ref id="B6"><mixed-citation xmlns:xlink="http://www.w3.org/1999/xlink" xlink:type="simple">
          <person-group><name name-style="western"><surname>Chen</surname><given-names>H-Y</given-names></name><name name-style="western"><surname>van Achterberg</surname><given-names>C</given-names></name><name name-style="western"><surname>He</surname><given-names>J-H</given-names></name><name name-style="western"><surname>Xu</surname><given-names>Z-F</given-names></name></person-group> (<year>2014</year>) <article-title>A revision of the Chinese <tp:taxon-name><tp:taxon-name-part taxon-name-part-type="family">Trigonalyidae</tp:taxon-name-part></tp:taxon-name> (<tp:taxon-name><tp:taxon-name-part taxon-name-part-type="order">Hymenoptera</tp:taxon-name-part></tp:taxon-name>, <tp:taxon-name><tp:taxon-name-part taxon-name-part-type="superfamily">Trigonalyoidea</tp:taxon-name-part></tp:taxon-name>).</article-title> <source>ZooKeys</source> <volume>385</volume>: <fpage>1</fpage>–<lpage>207</lpage>. <ext-link xlink:type="simple" ext-link-type="doi" xlink:href="10.3897/zookeys.385.6560">https://doi.org/10.3897/zookeys.385.6560</ext-link></mixed-citation></ref><ref id="B13"><mixed-citation xmlns:xlink="http://www.w3.org/1999/xlink" xlink:type="simple">
          <person-group><name name-style="western"><surname>Lelej</surname><given-names>AS</given-names></name></person-group> (<year>1995</year>) [Fam. <tp:taxon-name><tp:taxon-name-part taxon-name-part-type="family">Trigonalidae</tp:taxon-name-part></tp:taxon-name> - Trigonalid wasps]. In: Kupianskaya AN, Lelej AS, Storozheva NA (Eds) [Key to the insects of Russian Far East] IV(2): 8–14. [In Russian]</mixed-citation></ref></ref-list></tp:taxon-treatment>
