# Supplementary material for: New species of Trigonalyidae (Hymenoptera) from NW China
Source: Zookeys. 2017 Sep 18;(698):17–58. doi: 10.3897/zookeys.698.13366 (PMC5673858; doi:10.3897/zookeys.698.13366)
Supplement: XML Treatment for Jezonogonalos mandibularis [file zookeys.698.13366-treatment6.xml]

<!DOCTYPE tp:taxon-treatment
  PUBLIC "-//TaxonX//DTD Taxonomic Treatment Publishing DTD v0 20100105//EN" "tax-treatment-NSO.dtd">
<tp:taxon-treatment xmlns:tp="http://www.plazi.org/taxpub"><tp:treatment-meta><kwd-group><label>Taxon classification</label><kwd><named-content xmlns:xlink="http://www.w3.org/1999/xlink" content-type="kingdom">Animalia</named-content></kwd><kwd><named-content xmlns:xlink="http://www.w3.org/1999/xlink" content-type="order">Hymenoptera</named-content></kwd><kwd><named-content xmlns:xlink="http://www.w3.org/1999/xlink" content-type="family">Trigonalyidae</named-content></kwd></kwd-group><mixed-citation publication-type="journal"><person-group><name><surname>Tan</surname><given-names>Jiang-Li</given-names></name><name><surname>van Achterberg</surname><given-names>Cornelis</given-names></name><name><surname>Tan</surname><given-names>Qing-Qing</given-names></name><name><surname>Zhao</surname><given-names>Lin-Peng</given-names></name></person-group><article-title>New species of <tp:taxon-name><tp:taxon-name-part taxon-name-part-type="family">Trigonalyidae</tp:taxon-name-part></tp:taxon-name> (<tp:taxon-name><tp:taxon-name-part taxon-name-part-type="order">Hymenoptera</tp:taxon-name-part></tp:taxon-name>) from NW China</article-title><source>Zookeys</source><day>18</day><month>9</month><year>2017</year><volume>2017</volume><issue>698</issue><fpage>17</fpage><lpage>58</lpage><pub-id pub-id-type="doi">10.3897/zookeys.698.13366</pub-id></mixed-citation></tp:treatment-meta><tp:nomenclature><tp:taxon-name>
            <tp:taxon-name-part taxon-name-part-type="genus" reg="Jezonogonalos">Jezonogonalos</tp:taxon-name-part>
            <tp:taxon-name-part taxon-name-part-type="species" reg="mandibularis">mandibularis</tp:taxon-name-part>
            <object-id xmlns:xlink="http://www.w3.org/1999/xlink" content-type="zoobank" xlink:type="simple">http://zoobank.org/20731817-7795-4678-BE87-A8C625213A29</object-id>
          </tp:taxon-name><tp:taxon-authority>Tan &amp; van Achterberg</tp:taxon-authority><tp:taxon-status xmlns:xlink="http://www.w3.org/1999/xlink" xlink:type="simple">sp. n.</tp:taxon-status><xref ref-type="fig" rid="F5">Figs 29</xref><xref ref-type="fig" rid="F6">, 30–38</xref><!--PageBreak--></tp:nomenclature><tp:treatment-sec sec-type="type material" id="SECID0EFHBG"><title>Type material.</title><p>Holotype, ♀ (<abbrev xmlns:xlink="http://www.w3.org/1999/xlink" content-type="institution" xlink:title="Northwest University" id="ABBRID0ELHBG" xlink:type="simple">NWUX</abbrev>) “NW China: Shaanxi, Upper Changqing Re[ser]v[e], Shanshuping, 1556 m, <named-content xmlns:xlink="http://www.w3.org/1999/xlink" content-type="dwc:verbatimCoordinates" xlink:type="simple"><named-content content-type="geo-json" specific-use="{&#34;type&#34;:&#34;Point&#34;,&#34;coordinates&#34;:[107.580000,33.670000]}" id="NCID0ETHBG" xlink:type="simple">33.67N 107.58E</named-content></named-content>, 25.viii.–22.ix.2016, Y[ellow Malaise] T[rap], Zhao Lin-Peng, <abbrev xmlns:xlink="http://www.w3.org/1999/xlink" content-type="institution" xlink:title="Northwest University" id="ABBRID0EYHBG" xlink:type="simple">NWUX</abbrev>”.</p></tp:treatment-sec><tp:treatment-sec sec-type="diagnosis" id="SECID0E4HBG"><title>Diagnosis.</title><p>Occipital carina very wide medio-dorsally, with pair of curved lamellae (Fig. <xref ref-type="fig" rid="F6">35</xref>); outer side of supra-antennal elevations subvertical and elevations about 0.6 times as long as scapus (Fig. <xref ref-type="fig" rid="F6">35</xref>); frons largely coarsely punctate (Fig. <xref ref-type="fig" rid="F6">36</xref>); supra-antennal elevations largely ivory (Fig. <xref ref-type="fig" rid="F6">35</xref>); mandible mainly pale brown, except its ivory base and dark teeth (Fig. <xref ref-type="fig" rid="F6">36</xref>); metasoma dorsally largely smooth, largely black with narrow pale apical bands (Figs <xref ref-type="fig" rid="F5">29</xref>, <xref ref-type="fig" rid="F6">33</xref>); first tergite about 0.7 times as long as its apical width (Fig. <xref ref-type="fig" rid="F6">33</xref>); third sternite about 0.3 times as long as second sternite (Fig. <xref ref-type="fig" rid="F6">34</xref>). Close to <italic><tp:taxon-name><tp:taxon-name-part taxon-name-part-type="genus" reg="Jezonogonalos">J.</tp:taxon-name-part> <tp:taxon-name-part taxon-name-part-type="species" reg="satoi">satoi</tp:taxon-name-part></tp:taxon-name></italic> (Tsuneki) from Taiwan, from which is differs mainly because of the coarsely and densely punctate frons (sparsely punctulate in <italic><tp:taxon-name><tp:taxon-name-part taxon-name-part-type="genus" reg="Jezonogonalos">J.</tp:taxon-name-part> <tp:taxon-name-part taxon-name-part-type="species" reg="satoi">satoi</tp:taxon-name-part></tp:taxon-name></italic>), the densely rugose and rather matt scutellum (largely smooth and shiny), clypeus with fine acute tooth medio-ventrally (blunt) and the largely ivory supra-antennal elevations (black).</p></tp:treatment-sec><tp:treatment-sec sec-type="description" id="SECID0E4JBG"><title>Description.</title><p>Holotype, ♀, length of body 8.5 mm (of fore wing 7.4 mm).</p><p>
            <italic>Head</italic>. Antenna with 25 segments; frons coarsely punctate (except anteriorly), interspaces narrow and smooth (Figs <xref ref-type="fig" rid="F6">35</xref>, <xref ref-type="fig" rid="F6">36</xref>), with rather long setae; vertex largely smooth behind posterior ocelli and posteriorly, but medially punctate and with some short rugae and antero-laterally with oblique rugulae (Fig. <xref ref-type="fig" rid="F6">35</xref>); temple largely smooth, punctulate, but near mandible punctate (Fig. <xref ref-type="fig" rid="F6">37</xref>); head gradually narrowed behind eyes, eye in dorsal view 1.4 times as long as temple (Fig. <xref ref-type="fig" rid="F6">35</xref>); occipital carina strongly widened and pair of circular lamellae medio-dorsally, without distinct carinae (Figs <xref ref-type="fig" rid="F6">31</xref>, <xref ref-type="fig" rid="F6">35</xref>); supra-antennal elevations strongly enlarged (about 0.6 times as long as scapus), outer side subvertical and with distinct rugae; clypeus concave and thick medio-ventrally and area above it convex and acutely protruding (Fig. <xref ref-type="fig" rid="F6">36</xref>).</p><p>
            <italic>Mesosoma</italic>. Length of mesosoma 1.5 times its height (Fig. <xref ref-type="fig" rid="F6">32</xref>); mesopleuron antero-dorsally densely reticulate-rugose, dorso-posteriorly with some rugosity and remainder smooth and shiny, and antero-ventrally curved rugulose (Fig. <xref ref-type="fig" rid="F6">32</xref>); notauli wide, deep and distinctly crenulated; middle lobe of mesoscutum transversely rugose and with <!--PageBreak-->finer interconnected sculpture, lateral lobes mainly rugose except for a smooth shallow groove (Fig. <xref ref-type="fig" rid="F6">31</xref>); scutellar sulcus very wide and coarsely crenulated; scutellum densely reticulate-rugose, convex laterally and shallowly depressed medially, in lateral view far above level of metanotum (Fig. <xref ref-type="fig" rid="F5">29</xref>); metanotum medially evenly convex and finely rugose (Fig. <xref ref-type="fig" rid="F6">31</xref>); propodeum antero-laterally irregularly rugose and interspaces more or less coriaceous, matt, remainder coarsely transversely rugose and shiny but <!--PageBreak-->smooth posteriorly (Fig. <xref ref-type="fig" rid="F6">31</xref>); posterior propodeal carina thick lamelliform (foramen about twice as wide as high medially).</p><p>
            <italic>Wings.</italic> Fore wing: length of vein 1-M 1.7 times as long as vein 1-SR; third submarginal cell much wider anteriorly than second cell (Fig. <xref ref-type="fig" rid="F6">30</xref>).</p><!--PageBreak--><p>
            <italic>Metasoma</italic>. First tergite 0.7 times as long as its apical width, smooth but basal depression anteriorly striate (Fig. <xref ref-type="fig" rid="F6">33</xref>); second and following tergites smooth and shiny; sternites rather densely finely punctate, with wide smooth interspaces; second sternite weakly curved in lateral view; third sternite about 0.3 times as long as second sternite (Fig. <xref ref-type="fig" rid="F6">34</xref>); hypopygium triangularly protruding in ventral view (Fig. <xref ref-type="fig" rid="F6">34</xref>).</p><p>
            <italic>Colour.</italic> Black; inner orbita vaguely partly orange brown; malar space and supra-antennal elevations largely ivory; minute patch of outer orbita, vertex posteriorly, occipital carina medially dark brown; apex of scapus and pedicellus, and mandible largely pale brown but basally ivory and teeth dark brown (Figs <xref ref-type="fig" rid="F6">36</xref>, <xref ref-type="fig" rid="F6">37</xref>); tegulae and pronotal lobe below it pale yellowish; first metasomal tergite apically broadly ivory and narrower laterally, first and second sternites with large ivory patch apico-laterally; with narrow ivory apical band at apex of sternites and of second and following tergites (Figs <xref ref-type="fig" rid="F5">29</xref>, <xref ref-type="fig" rid="F6">33</xref>); palpi rather dark brown; remainder of antenna blackish; fore leg (except black coxa and trochanter) yellowish brown; middle and hind legs mainly dark brown but coxae black (except ivory apex of hind coxa) and hind trochanter ivory with some faint infuscation; pterostigma brownish yellow, but anteriorly (except basally) and apically blackish; basal half of marginal cell and third submarginal cell dark brown and remainder of wing membrane subhyaline (Fig. <xref ref-type="fig" rid="F6">30</xref>).</p><p>
            <italic>Male.</italic> Unknown.</p></tp:treatment-sec><tp:treatment-sec sec-type="biology" id="SECID0E2NBG"><title>Biology.</title><p>Unknown.</p></tp:treatment-sec><tp:treatment-sec sec-type="distribution" id="SECID0EAOBG"><title>Distribution.</title><p>China (Shaanxi). Collected at 1556 m.</p></tp:treatment-sec><tp:treatment-sec sec-type="etymology" id="SECID0EFOBG"><title>Etymology.</title><p>Named after its conspicuously coloured mandible.</p><fig id="F4" position="float" orientation="portrait"><label>Figures 23–28.</label><caption><p>
          <italic><tp:taxon-name><tp:taxon-name-part taxon-name-part-type="genus" reg="Bareogonalos">Bareogonalos</tp:taxon-name-part> <tp:taxon-name-part taxon-name-part-type="species" reg="jezoensis">jezoensis</tp:taxon-name-part></tp:taxon-name></italic>, female, Japan (Kyushu, Kobayashi). <bold>23</bold> wings <bold>24</bold> habitus lateral <bold>25</bold> mesosoma dorsal <bold>26</bold> metasoma lateral <bold>27</bold> metasoma ventral <bold>28</bold> antenna lateral.</p></caption><graphic xmlns:xlink="http://www.w3.org/1999/xlink" xlink:href="zookeys-698-017-g004.jpg" position="float" orientation="portrait" xlink:type="simple" id="oo_156133.jpg"/></fig><fig id="F5" position="float" orientation="portrait"><label>Figure 29.</label><caption><p>
          <italic><tp:taxon-name><tp:taxon-name-part taxon-name-part-type="genus" reg="Jezonogonalos">Jezonogonalos</tp:taxon-name-part> <tp:taxon-name-part taxon-name-part-type="species" reg="mandibularis">mandibularis</tp:taxon-name-part></tp:taxon-name></italic> Tan &amp; van Achterberg, sp. n., female, holotype, habitus lateral.</p></caption><graphic xmlns:xlink="http://www.w3.org/1999/xlink" xlink:href="zookeys-698-017-g005.jpg" position="float" orientation="portrait" xlink:type="simple" id="oo_156134.jpg"/></fig><fig id="F6" position="float" orientation="portrait"><label>Figures 30–38.</label><caption><p>
          <italic><tp:taxon-name><tp:taxon-name-part taxon-name-part-type="genus" reg="Jezonogonalos">Jezonogonalos</tp:taxon-name-part> <tp:taxon-name-part taxon-name-part-type="species" reg="mandibularis">mandibularis</tp:taxon-name-part></tp:taxon-name></italic> Tan &amp; van Achterberg, sp. n., female, holotype. <bold>30</bold> fore wing <bold>31</bold> mesosoma dorsal <bold>32</bold> mesosoma lateral <bold>33</bold> metasoma dorsal <bold>34</bold> metasoma ventral <bold>35</bold> head dorsal <bold>36</bold> head anterior <bold>37</bold> head lateral <bold>38</bold> hind leg lateral.</p></caption><graphic xmlns:xlink="http://www.w3.org/1999/xlink" xlink:href="zookeys-698-017-g006.jpg" position="float" orientation="portrait" xlink:type="simple" id="oo_156135.jpg"/></fig></tp:treatment-sec></tp:taxon-treatment>
