# Supplementary material for: New species of Trigonalyidae (Hymenoptera) from NW China
Source: Zookeys. 2017 Sep 18;(698):17–58. doi: 10.3897/zookeys.698.13366 (PMC5673858; doi:10.3897/zookeys.698.13366)
Supplement: XML Treatment for Jezonogonalos shaanxiensis [file zookeys.698.13366-treatment7.xml]

<!DOCTYPE tp:taxon-treatment
  PUBLIC "-//TaxonX//DTD Taxonomic Treatment Publishing DTD v0 20100105//EN" "tax-treatment-NSO.dtd">
<tp:taxon-treatment xmlns:tp="http://www.plazi.org/taxpub"><tp:treatment-meta><kwd-group><label>Taxon classification</label><kwd><named-content xmlns:xlink="http://www.w3.org/1999/xlink" content-type="kingdom">Animalia</named-content></kwd><kwd><named-content xmlns:xlink="http://www.w3.org/1999/xlink" content-type="order">Hymenoptera</named-content></kwd><kwd><named-content xmlns:xlink="http://www.w3.org/1999/xlink" content-type="family">Trigonalyidae</named-content></kwd></kwd-group><mixed-citation publication-type="journal"><person-group><name><surname>Tan</surname><given-names>Jiang-Li</given-names></name><name><surname>van Achterberg</surname><given-names>Cornelis</given-names></name><name><surname>Tan</surname><given-names>Qing-Qing</given-names></name><name><surname>Zhao</surname><given-names>Lin-Peng</given-names></name></person-group><article-title>New species of <tp:taxon-name><tp:taxon-name-part taxon-name-part-type="family">Trigonalyidae</tp:taxon-name-part></tp:taxon-name> (<tp:taxon-name><tp:taxon-name-part taxon-name-part-type="order">Hymenoptera</tp:taxon-name-part></tp:taxon-name>) from NW China</article-title><source>Zookeys</source><day>18</day><month>9</month><year>2017</year><volume>2017</volume><issue>698</issue><fpage>17</fpage><lpage>58</lpage><pub-id pub-id-type="doi">10.3897/zookeys.698.13366</pub-id></mixed-citation></tp:treatment-meta><tp:nomenclature><tp:taxon-name>
            <tp:taxon-name-part taxon-name-part-type="genus" reg="Jezonogonalos">Jezonogonalos</tp:taxon-name-part>
            <tp:taxon-name-part taxon-name-part-type="species" reg="shaanxiensis">shaanxiensis</tp:taxon-name-part>
            <object-id xmlns:xlink="http://www.w3.org/1999/xlink" content-type="zoobank" xlink:type="simple">http://zoobank.org/5779AB72-4943-466C-9263-8ECB196F2AF6</object-id>
          </tp:taxon-name><tp:taxon-authority>Tan &amp; van Achterberg</tp:taxon-authority><tp:taxon-status xmlns:xlink="http://www.w3.org/1999/xlink" xlink:type="simple">sp. n.</tp:taxon-status><xref ref-type="fig" rid="F7">Figs 39</xref><xref ref-type="fig" rid="F8">, 40–48</xref></tp:nomenclature><tp:treatment-sec sec-type="type material" id="SECID0EBTBG"><title>Type material.</title><p>Holotype, ♀ (<abbrev xmlns:xlink="http://www.w3.org/1999/xlink" content-type="institution" xlink:title="Northwest University" id="ABBRID0EHTBG" xlink:type="simple">NWUX</abbrev>) “NW China: Shaanxi, Lower Changqing Re[ser]v[e], Shanshuping Base, 1504 m, <named-content xmlns:xlink="http://www.w3.org/1999/xlink" content-type="dwc:verbatimCoordinates" xlink:type="simple"><named-content content-type="geo-json" specific-use="{&#34;type&#34;:&#34;Point&#34;,&#34;coordinates&#34;:[107.570000,33.670000]}" id="NCID0EPTBG" xlink:type="simple">33.67N 107.57E</named-content></named-content>, 23.ix.–10.xi.2016, Y[ellow Malaise] T[rap], Zhao Lin-Peng, <abbrev xmlns:xlink="http://www.w3.org/1999/xlink" content-type="institution" xlink:title="Northwest University" id="ABBRID0EUTBG" xlink:type="simple">NWUX</abbrev>”. Paratypes: 1 ♀ (<named-content xmlns:xlink="http://www.w3.org/1999/xlink" content-type="dwc:institutional_code" xlink:type="simple">RMNH</named-content>), “NW China: Shaanxi, Liping Nat. For. P., MT 1+2, c. 1495 m, 22.vi.–4.ix.2015, <named-content xmlns:xlink="http://www.w3.org/1999/xlink" content-type="dwc:verbatimCoordinates" xlink:type="simple"><named-content content-type="geo-json" specific-use="{&#34;type&#34;:&#34;Point&#34;,&#34;coordinates&#34;:[106.664444,32.792500]}" id="NCID0EBUBG" xlink:type="simple">32°47'33"N, 106°39'52"E</named-content></named-content>, JL. Tan &amp; C. v. Achterberg, <abbrev xmlns:xlink="http://www.w3.org/1999/xlink" content-type="institution" xlink:title="Northwest University" id="ABBRID0EGUBG" xlink:type="simple">NWUX</abbrev>”; 1 ♀ (<abbrev xmlns:xlink="http://www.w3.org/1999/xlink" content-type="institution" xlink:title="Northwest University" id="ABBRID0ELUBG" xlink:type="simple">NWUX</abbrev>), “NW. China: Shaanxi, Xunyangba, Ningshan, c. 1300 m, 24.vi. 2011, <named-content xmlns:xlink="http://www.w3.org/1999/xlink" content-type="dwc:verbatimCoordinates" xlink:type="simple"><named-content content-type="geo-json" specific-use="{&#34;type&#34;:&#34;Point&#34;,&#34;coordinates&#34;:[108.533333,33.550000]}" id="NCID0ETUBG" xlink:type="simple">33°33'N, 108°32'E</named-content></named-content>, Jiangli Tan, <abbrev xmlns:xlink="http://www.w3.org/1999/xlink" content-type="institution" xlink:title="Northwest University" id="ABBRID0EYUBG" xlink:type="simple">NWUX</abbrev>”.</p></tp:treatment-sec><tp:treatment-sec sec-type="diagnosis" id="SECID0E4UBG"><title>Diagnosis.</title><p>Occipital carina very wide medio-dorsally, with pair of curved lamellae separated by carina (Fig. <xref ref-type="fig" rid="F8">45</xref>); outer side of supra-antennal elevations subvertical, largely smooth, and elevations about 0.8 times as long as scapus (Fig. <xref ref-type="fig" rid="F8">45</xref>); frons moderately punctate (Fig. <xref ref-type="fig" rid="F8">46</xref>); supra-antennal elevations largely ivory dorsally (Fig. <xref ref-type="fig" rid="F8">45</xref>); mandible mainly dark brown, except ivory basal patch and pale brown base of teeth (Fig. <xref ref-type="fig" rid="F8">46</xref>); metasoma dorsally largely smooth and largely black (Figs <xref ref-type="fig" rid="F7">39</xref>, <xref ref-type="fig" rid="F8">43</xref>); first tergite about 0.6 times as long as its apical width (Fig. <xref ref-type="fig" rid="F8">43</xref>); third sternite about 0.4 times as long as second sternite (Fig. <xref ref-type="fig" rid="F8">44</xref>). Close to <italic><tp:taxon-name><tp:taxon-name-part taxon-name-part-type="genus" reg="Jezonogonalos">J.</tp:taxon-name-part> <tp:taxon-name-part taxon-name-part-type="species" reg="satoi">satoi</tp:taxon-name-part></tp:taxon-name></italic> (Tsuneki) from Taiwan and <italic><tp:taxon-name><tp:taxon-name-part taxon-name-part-type="genus" reg="Jezonogonalos">J.</tp:taxon-name-part> <tp:taxon-name-part taxon-name-part-type="species" reg="mandibularis">mandibularis</tp:taxon-name-part></tp:taxon-name></italic> from Shaanxi, from which the new species differs because of the largely smooth supra-antennal elevations (with carinae or long grooves and some punctures in <italic><tp:taxon-name><tp:taxon-name-part taxon-name-part-type="genus" reg="Jezonogonalos">J.</tp:taxon-name-part> <tp:taxon-name-part taxon-name-part-type="species" reg="satoi">satoi</tp:taxon-name-part></tp:taxon-name></italic> and <italic><tp:taxon-name><tp:taxon-name-part taxon-name-part-type="genus" reg="Jezonogonalos">J.</tp:taxon-name-part> <tp:taxon-name-part taxon-name-part-type="species" reg="mandibularis">mandibularis</tp:taxon-name-part></tp:taxon-name></italic>), the densely rugose and rather matt scutellum (largely smooth and shiny), the scutellum somewhat above level of metanotum in lateral view and medially flattened (protruding far above level of metanotum and medially slightly longitudinally depressed), the mandible largely dark brown (largely pale brown and yellowish or ivory); the inner orbita of eye completely ivory (largely dark brown or with incomplete ivory stripe), and the middle lobe of mesoscutum with pair of ivory patches anteriorly (entirely black).</p></tp:treatment-sec><tp:treatment-sec sec-type="description" id="SECID0ETXBG"><title>Description.</title><p>Holotype, ♀, length of body 8.7 mm (of fore wing 7.1 mm).</p><p>
            <italic>Head</italic>. Antenna with 25 segments; frons moderately punctate with smooth interspaces wider than punctures (Fig. <xref ref-type="fig" rid="F8">46</xref>), with medium-sized whitish setae; vertex smooth, but remotely punctulate (Fig. <xref ref-type="fig" rid="F8">45</xref>); temple largely smooth, punctulate, but near mandible punctate (Fig. <xref ref-type="fig" rid="F8">47</xref>); head hardly narrowed behind eyes, eye in dorsal view 1.2 times as long as temple (Fig. <xref ref-type="fig" rid="F8">45</xref>); occipital carina strongly widened and pair of circular lamellae <!--PageBreak-->medio-dorsally, separated by distinct carina (Figs <xref ref-type="fig" rid="F8">41</xref>, <xref ref-type="fig" rid="F8">45</xref>), laterally distinctly crenulated; supra-antennal elevations distinctly enlarged (about 0.8 times as long as scapus), largely smooth (except some punctures) and outer side subvertical; clypeus concave and thick medio-ventrally and area above it convex and obtusely protruding (Fig. <xref ref-type="fig" rid="F8">46</xref>).</p><p>
            <italic>Mesosoma</italic>. Length of mesosoma 1.7 times its height (Fig. <xref ref-type="fig" rid="F8">42</xref>); mesopleuron antero-dorsally spaced rugose, dorso-posteriorly with some fine striae and remainder smooth and shiny, and antero-ventrally curved rugulose; notauli rather narrow, but deep and coarsely crenulate; middle lobe of mesoscutum transversely rugulose and with some punctures in between, lateral lobes mainly punctate except for a smooth line (Fig. <xref ref-type="fig" rid="F8">41</xref>); scutellar sulcus wide and coarsely crenulate; scutellum remotely coarsely punctate and laterally with rugae, flattened, in lateral view somewhat above level of metanotum (Fig. <xref ref-type="fig" rid="F7">39</xref>); metanotum medially evenly convex, shiny and largely smooth (Fig. <xref ref-type="fig" rid="F8">41</xref>); propodeum antero-laterally irregularly rugose or rugulose and interspaces more or less coriaceous, matt, remainder coarsely transversely rugose and shiny medially, and smooth posteriorly (Fig. <xref ref-type="fig" rid="F8">41</xref>); posterior propodeal carina thick lamelliform (foramen about 4 times as wide as high medially).</p><p>
            <italic>Wings.</italic> Fore wing: length of vein 1-M 1.5 times as long as vein 1-SR; third submarginal cell much wider anteriorly than petiolate second cell (Fig. <xref ref-type="fig" rid="F8">40</xref>).</p><p>
            <italic>Metasoma</italic>. First tergite 0.6 times as long as its apical width, smooth but basal depression anteriorly with some crenulae (Fig. <xref ref-type="fig" rid="F8">43</xref>); second and following tergites smooth except for punctulation and shiny; sternites rather densely finely punctate, with wide smooth interspaces; second sternite weakly curved in lateral view; third sternite about 0.4 times as long as second sternite (Fig. <xref ref-type="fig" rid="F8">44</xref>); hypopygium triangularly protruding in ventral view (Fig. <xref ref-type="fig" rid="F8">44</xref>).</p><p>
            <italic>Colour.</italic> Black; inner orbita narrowly ivory and connected to ivory malar space; pair of patches on clypeus, basal patch of mandible, large patch on supra-antennal elevations, pair of elongate patches on middle lobe of mesoscutum anteriorly, pair of narrow lines near tegulae, pair of small patches on metanotum medially, epipleura of first tergite, large patch apico-laterally on second tergite and narrow apical bands of sternites ivory; 12<sup>th</sup>–22<sup>nd</sup> antennal segments largely pale brown ventrally; mandible largely dark brown but teeth light brown basally (Figs <xref ref-type="fig" rid="F8">46</xref>); tegulae and trochanters mainly dark brown; palpi rather dark brown; legs blackish or dark brown, but fore femur apico-ventrally and tibia ventrally yellowish; pterostigma basally yellow, and remainder dark brown; basal half of marginal cell and to a lesser degree area below it dark brown and remainder of wing membrane subhyaline (Fig. <xref ref-type="fig" rid="F8">40</xref>).</p><p>
            <italic>Variations</italic>. Length of body 8.7–10.2 mm, of fore wing 7.1–8.1 mm; antenna of ♀ with 25(2) or 27(1) segments; metanotum black or with pair of ivory spots medially; ivory patches of clypeus and mesoscutum rather small to large; mesoscutum sometimes with minute ivory spot medio-posteriorly; second submarginal cell of fore wing petiolate or sessile anteriorly; length of vein 1-M of fore wing 1.5–1.7 times as long as vein 1-SR; pterostigma largely yellowish brown or largely dark brown; mandible dark brown or ivory subbasally; whitish setae of mesosoma long or medium-sized.</p><p>
            <italic>Male.</italic> Unknown.</p><!--PageBreak--></tp:treatment-sec><tp:treatment-sec sec-type="biology" id="SECID0EI2BG"><title>Biology.</title><p>Unknown.</p></tp:treatment-sec><tp:treatment-sec sec-type="distribution" id="SECID0EN2BG"><title>Distribution.</title><p>China (Shaanxi). Collected at 1300–1500 m.</p></tp:treatment-sec><tp:treatment-sec sec-type="etymology" id="SECID0ES2BG"><title>Etymology.</title><p>Named after the province Shaanxi, where it was collected.</p><!--PageBreak--></tp:treatment-sec><tp:treatment-sec><!--Section generated to contain objects referenced in tp:taxon-treatment.--><fig id="F7" position="float" orientation="portrait"><label>Figure 39.</label><caption><p>
          <italic><tp:taxon-name><tp:taxon-name-part taxon-name-part-type="genus" reg="Jezonogonalos">Jezonogonalos</tp:taxon-name-part> <tp:taxon-name-part taxon-name-part-type="species" reg="shaanxiensis">shaanxiensis</tp:taxon-name-part></tp:taxon-name></italic> Tan &amp; van Achterberg, sp. n., female, holotype, habitus lateral.</p></caption><graphic xmlns:xlink="http://www.w3.org/1999/xlink" xlink:href="zookeys-698-017-g007.jpg" position="float" orientation="portrait" xlink:type="simple" id="oo_156136.jpg"/></fig><fig id="F8" position="float" orientation="portrait"><label>Figures 40–48.</label><caption><p>
          <italic><tp:taxon-name><tp:taxon-name-part taxon-name-part-type="genus" reg="Jezonogonalos">Jezonogonalos</tp:taxon-name-part> <tp:taxon-name-part taxon-name-part-type="species" reg="shaanxiensis">shaanxiensis</tp:taxon-name-part></tp:taxon-name></italic> Tan &amp; van Achterberg, sp. n., female, holotype. <bold>40</bold> fore wing <bold>41</bold> mesosoma dorsal <bold>42</bold> mesosoma lateral <bold>43</bold> metasoma dorsal <bold>44</bold> metasoma ventral <bold>45</bold> head dorsal <bold>46</bold> head anterior <bold>47</bold> head lateral <bold>48</bold> hind leg lateral.</p></caption><graphic xmlns:xlink="http://www.w3.org/1999/xlink" xlink:href="zookeys-698-017-g008.jpg" position="float" orientation="portrait" xlink:type="simple" id="oo_156137.jpg"/></fig></tp:treatment-sec></tp:taxon-treatment>
