# Supplementary material for: New species of Trigonalyidae (Hymenoptera) from NW China
Source: Zookeys. 2017 Sep 18;(698):17–58. doi: 10.3897/zookeys.698.13366 (PMC5673858; doi:10.3897/zookeys.698.13366)
Supplement: XML Treatment for Orthogonalys [file zookeys.698.13366-treatment8.xml]

<!DOCTYPE tp:taxon-treatment
  PUBLIC "-//TaxonX//DTD Taxonomic Treatment Publishing DTD v0 20100105//EN" "tax-treatment-NSO.dtd">
<tp:taxon-treatment xmlns:tp="http://www.plazi.org/taxpub"><tp:treatment-meta><kwd-group><label>Taxon classification</label><kwd><named-content xmlns:xlink="http://www.w3.org/1999/xlink" content-type="kingdom">Animalia</named-content></kwd><kwd><named-content xmlns:xlink="http://www.w3.org/1999/xlink" content-type="order">Hymenoptera</named-content></kwd><kwd><named-content xmlns:xlink="http://www.w3.org/1999/xlink" content-type="family">Trigonalyidae</named-content></kwd></kwd-group><mixed-citation publication-type="journal"><person-group><name><surname>Tan</surname><given-names>Jiang-Li</given-names></name><name><surname>van Achterberg</surname><given-names>Cornelis</given-names></name><name><surname>Tan</surname><given-names>Qing-Qing</given-names></name><name><surname>Zhao</surname><given-names>Lin-Peng</given-names></name></person-group><article-title>New species of <tp:taxon-name><tp:taxon-name-part taxon-name-part-type="family">Trigonalyidae</tp:taxon-name-part></tp:taxon-name> (<tp:taxon-name><tp:taxon-name-part taxon-name-part-type="order">Hymenoptera</tp:taxon-name-part></tp:taxon-name>) from NW China</article-title><source>Zookeys</source><day>18</day><month>9</month><year>2017</year><volume>2017</volume><issue>698</issue><fpage>17</fpage><lpage>58</lpage><pub-id pub-id-type="doi">10.3897/zookeys.698.13366</pub-id></mixed-citation></tp:treatment-meta><tp:nomenclature><tp:taxon-name>
            <tp:taxon-name-part taxon-name-part-type="genus" reg="Orthogonalys">Orthogonalys</tp:taxon-name-part>
          </tp:taxon-name><tp:taxon-authority>Schulz, 1905</tp:taxon-authority><xref ref-type="fig" rid="F9">Figs 49</xref><xref ref-type="fig" rid="F10">, 50–59</xref><xref ref-type="fig" rid="F11">, 60, 61</xref><xref ref-type="fig" rid="F12">, 62–70</xref><xref ref-type="fig" rid="F13">, 71–79</xref><!--PageBreak--><tp:nomenclature-citation-list><tp:nomenclature-citation><tp:taxon-name>
                <tp:taxon-name-part taxon-name-part-type="genus" reg="Orthogonalys">Orthogonalys</tp:taxon-name-part>
              </tp:taxon-name><comment>Schulz, 1905: 76; <xref ref-type="bibr" rid="B33">Weinstein and Austin 1991</xref>: 421; <xref ref-type="bibr" rid="B4">Carmean and Kimsey 1998</xref>: 52; <xref ref-type="bibr" rid="B22">Smith and Tripotin 2012</xref>: 3; <xref ref-type="bibr" rid="B6">Chen et al. 2014</xref>: 60–87 (synonymy, diagnosis, key to Chinese species). Type species (by monotypy): <tp:taxon-name><tp:taxon-name-part taxon-name-part-type="genus" reg="Orthogonalys">Orthogonalys</tp:taxon-name-part> <tp:taxon-name-part taxon-name-part-type="species" reg="boliviana">boliviana</tp:taxon-name-part></tp:taxon-name> Schulz, 1905.</comment></tp:nomenclature-citation></tp:nomenclature-citation-list></tp:nomenclature><tp:treatment-sec sec-type="biology" id="SECID0ES5BG"><title>Biology.</title><p>Reared reared as hyperparasitoid of <tp:taxon-name><tp:taxon-name-part taxon-name-part-type="family">Tachinidae</tp:taxon-name-part></tp:taxon-name> in caterpillars (<xref ref-type="bibr" rid="B4">Carmean and Kimsey 1998</xref>; <xref ref-type="bibr" rid="B15">Murphy et al. 2009</xref>). Collected in May–August.</p></tp:treatment-sec><tp:treatment-sec sec-type="distribution" id="SECID0EF6BG"><title>Distribution.</title><p>Mainly East Palaearctic and Northeast Oriental regions, with few species in East Afrotropical (including Madagascar), Neotropical and Nearctic regions.</p></tp:treatment-sec><tp:treatment-sec sec-type="key" id="SECID0EK6BG"><title>Key to Chinese species of the genus <italic><tp:taxon-name><tp:taxon-name-part taxon-name-part-type="genus" reg="Orthogonalys">Orthogonalys</tp:taxon-name-part></tp:taxon-name></italic> Schulz</title><table-wrap content-type="key" position="anchor" orientation="portrait"><table id="TID0E24AE" rules="all"><tbody><tr><td rowspan="1" colspan="1">1</td><td rowspan="1" colspan="1">Mesosoma without pale pattern dorsally, at most with an ivory patch on mesoscutum medially (Figs <xref ref-type="fig" rid="F12">64</xref>, <xref ref-type="fig" rid="F13">71</xref>); first tergite of ♀ black, largely brownish white or with a reddish yellow patch apically (Figs <xref ref-type="fig" rid="F12">66</xref>, <xref ref-type="fig" rid="F13">74</xref>); position of vein 1m-cu of fore wing variable (Figs <xref ref-type="fig" rid="F11">60</xref>–<xref ref-type="fig" rid="F12">62</xref>)</td><td rowspan="1" colspan="1">
                    <bold>2</bold>
                  </td></tr><tr><td rowspan="1" colspan="1">–</td><td rowspan="1" colspan="1">Mesosoma with linear ivory pattern dorsally (with row of large ivory patches at least on scutellum and metanotum; Fig. <xref ref-type="fig" rid="F10">51</xref>, rarely with small patches in males); first metasomal tergite of ♀ with brownish or ivory apical transverse band, at most with narrow brown median line; vein 1m-cu of fore wing connected to first submarginal cell (Fig. <xref ref-type="fig" rid="F10">50</xref>)</td><td rowspan="1" colspan="1">
                    <bold>4</bold>
                  </td></tr><tr><td rowspan="1" colspan="1">2</td><td rowspan="1" colspan="1">Third submarginal cell about 0.3 times as long as second submarginal cell; antenna with a pale brown band subapically (13<sup>th</sup>–15<sup>th</sup> segments); vein 1m-cu of fore wing connected to second submarginal cell; scutellum sparsely punctate; [only ♂ known; Japan]</td><td rowspan="1" colspan="1">
                    <bold><italic><tp:taxon-name><tp:taxon-name-part taxon-name-part-type="genus" reg="Orthogonalys">O.</tp:taxon-name-part> <tp:taxon-name-part taxon-name-part-type="species" reg="fukuiensis">fukuiensis</tp:taxon-name-part></tp:taxon-name></italic> (Tsuneki, 1991)</bold>
                  </td></tr><tr><td rowspan="1" colspan="1">–</td><td rowspan="1" colspan="1">Third submarginal cell 0.4–0.5 times as long as second submarginal cell (Fig. <xref ref-type="fig" rid="F10">51</xref>); antenna without a pale band (Figs <xref ref-type="fig" rid="F11">60</xref>, <xref ref-type="fig" rid="F11">61</xref>); vein 1m-cu of fore wing connected to first submarginal cell (Fig. <xref ref-type="fig" rid="F12">62</xref>) or interstitial, rarely connected to second submarginal cell; scutellum moderately to coarsely punctate (Figs <xref ref-type="fig" rid="F12">64</xref>, <xref ref-type="fig" rid="F13">71</xref>)</td><td rowspan="1" colspan="1">
                    <bold>3</bold>
                  </td></tr><tr><td rowspan="1" colspan="1">3</td><td rowspan="1" colspan="1">Mesoscutum coriaceous-rugulose and with inconspicuous anterior pair of smooth stripes (Figs <xref ref-type="fig" rid="F12">64</xref>, <xref ref-type="fig" rid="F13">71</xref>); area behind stemmaticum with some rugae and posteriorly aciculate (Figs <xref ref-type="fig" rid="F12">67</xref>, <xref ref-type="fig" rid="F13">76</xref>); pterostigma of both sexes dark brown (Figs <xref ref-type="fig" rid="F11">60</xref>–<xref ref-type="fig" rid="F12">62</xref>); frons coarsely punctate (Figs <xref ref-type="fig" rid="F12">68</xref>, <xref ref-type="fig" rid="F13">77</xref>)</td><td rowspan="1" colspan="1">
                    <bold><italic><tp:taxon-name><tp:taxon-name-part taxon-name-part-type="genus" reg="Orthogonalys">O.</tp:taxon-name-part> <tp:taxon-name-part taxon-name-part-type="species" reg="paraclypeata">paraclypeata</tp:taxon-name-part></tp:taxon-name></italic> sp. n.</bold>
                  </td></tr><tr><td rowspan="1" colspan="1">–</td><td rowspan="1" colspan="1">Mesoscutum densely to remotely punctate and anterior pair of smooth stripes rather conspicuous; area behind stemmaticum smooth; pterostigma of ♀ largely yellowish brown or brown and of ♂ largely dark brown; frons at most moderately punctate and often largely smooth</td><td rowspan="1" colspan="1">
                    <bold><italic><tp:taxon-name><tp:taxon-name-part taxon-name-part-type="genus" reg="Orthogonalys">O.</tp:taxon-name-part> <tp:taxon-name-part taxon-name-part-type="species" reg="clypeata">clypeata</tp:taxon-name-part></tp:taxon-name></italic> Chen, van Achterberg, He &amp; Xu, 2014</bold>
                  </td></tr><!--PageBreak--><tr><td rowspan="1" colspan="1">4</td><td rowspan="1" colspan="1">Temple with large to medium-sized ivory patch (Figs <xref ref-type="fig" rid="F9">49</xref>, <xref ref-type="fig" rid="F10">58</xref>), if medium-sized or small then frons laterally widely ivory or yellowish (Fig. <xref ref-type="fig" rid="F10">56</xref>); third–fifth metasomal tergites of ♀ with pair of well-differentiated large triangular ivory patches; posterior half of third metasomal sternite of ♂ ivory or largely so (Fig. <xref ref-type="fig" rid="F10">54</xref>); pronotum and mesopleuron often with rich pattern of ivory or pale yellowish patches (Figs <xref ref-type="fig" rid="F9">49</xref>, <xref ref-type="fig" rid="F10">52</xref>)</td><td rowspan="1" colspan="1">
                    <bold>5</bold>
                  </td></tr><tr><td rowspan="1" colspan="1">–</td><td rowspan="1" colspan="1">Temple entirely black or with minute pale patch; frons laterally at most with small pale patch; third–fifth tergites of ♀ mainly dark brown, without well-differentiated triangular ivory patches; posterior half of third sternite of ♂ dark brown or largely so; pronotum and mesopleuron entirely black</td><td rowspan="1" colspan="1">
                    <bold>7</bold>
                  </td></tr><tr><td rowspan="1" colspan="1">5</td><td rowspan="1" colspan="1">Vertex with large yellow patch medio-posteriorly; head dorsally and mesoscutum coarsely punctate; posterior half of propodeum obliquely rugose; spiracle of propodeum distinctly protruding; outer side of hind coxa (except base) and hind femur basally and apically yellowish brown; first tergite robust and with median groove</td><td rowspan="1" colspan="1">
                    <bold><italic><tp:taxon-name><tp:taxon-name-part taxon-name-part-type="genus" reg="Orthogonalys">O.</tp:taxon-name-part> <tp:taxon-name-part taxon-name-part-type="species" reg="formosana">formosana</tp:taxon-name-part></tp:taxon-name></italic> Teranishi, 1931</bold>
                  </td></tr><tr><td rowspan="1" colspan="1">–</td><td rowspan="1" colspan="1">Vertex black medio-posteriorly (Fig. <xref ref-type="fig" rid="F10">56</xref>); head dorsally and mesoscutum largely smooth, punctulate (Figs <xref ref-type="fig" rid="F10">51</xref>, <xref ref-type="fig" rid="F10">56</xref>); posterior half of propodeum largely smooth except some transverse rugae; spiracle of propodeum slightly protruding; outer side of hind coxa largely dark brown (Fig. <xref ref-type="fig" rid="F9">49</xref>); hind femur more or less infuscate or dark brown basally and apically; first tergite less robust and without median groove (Fig. <xref ref-type="fig" rid="F10">53</xref>)</td><td rowspan="1" colspan="1">
                    <bold>6</bold>
                  </td></tr><tr><td rowspan="1" colspan="1">6</td><td rowspan="1" colspan="1">Temple with vague yellowish patch; yellow or ivory lateral patch of frons widened dorsally; metapleuron with ivory patch; hind femur largely and tibia yellowish brown; supra-antennal elevations largely smooth, punctate</td><td rowspan="1" colspan="1">
                    <bold><italic><tp:taxon-name><tp:taxon-name-part taxon-name-part-type="genus" reg="Orthogonalys">O.</tp:taxon-name-part> <tp:taxon-name-part taxon-name-part-type="species" reg="cheni">cheni</tp:taxon-name-part></tp:taxon-name></italic> Chen, van Achterberg, He &amp; Xu, 2014</bold>
                  </td></tr><tr><td rowspan="1" colspan="1">–</td><td rowspan="1" colspan="1">Temple with well-differentiated yellowish patch (Figs <xref ref-type="fig" rid="F9">49</xref>, <xref ref-type="fig" rid="F10">58</xref>); yellow lateral patch of frons parallel-sided or narrowed dorsally (Fig. <xref ref-type="fig" rid="F10">56</xref>); metapleuron usually entirely black (Figs <xref ref-type="fig" rid="F9">49</xref>, <xref ref-type="fig" rid="F10">52</xref>); hind femur (except sometimes medially) and tibia largely dark brown (Figs <xref ref-type="fig" rid="F9">49</xref>, <xref ref-type="fig" rid="F10">59</xref>); supra-antennal elevations with coarse rugae (Fig. <xref ref-type="fig" rid="F10">56</xref>)</td><td rowspan="1" colspan="1">
                    <bold><italic><tp:taxon-name><tp:taxon-name-part taxon-name-part-type="genus" reg="Orthogonalys">O.</tp:taxon-name-part> <tp:taxon-name-part taxon-name-part-type="species" reg="hirasana">hirasana</tp:taxon-name-part></tp:taxon-name></italic> Teranishi, 1929, re-instated</bold>
                  </td></tr><tr><td rowspan="1" colspan="1">7</td><td rowspan="1" colspan="1">Length of eye 0.9–1.1 times temple in dorsal view; mesoscutum densely (rugulose-)punctate, hardly shiny and robust in dorsal view; temple often entirely black; basally second sternite of ♀ ivory; posterior half of propodeum with some transverse rugae; fifth and sixth metasomal tergites more or less ivory medio-apically; slightly more robust species (♀); medially third sternite 0.4–0.7 times as long as second sternite (Fig. <xref ref-type="fig" rid="F13">73</xref>)</td><td rowspan="1" colspan="1">
                    <bold><italic><tp:taxon-name><tp:taxon-name-part taxon-name-part-type="genus" reg="Orthogonalys">O.</tp:taxon-name-part> <tp:taxon-name-part taxon-name-part-type="species" reg="robusta">robusta</tp:taxon-name-part></tp:taxon-name></italic> Chen, van Achterberg, He &amp; Xu, 2014</bold>
                  </td></tr><tr><td rowspan="1" colspan="1">–</td><td rowspan="1" colspan="1">Length of eye 1.2–1.3 times temple in dorsal view; mesoscutum sparsely punctulate, distinctly shiny and rather slender in dorsal view; temple usually with small pale patch; basally second sternite of ♀ dark brown; posterior half of propodeum often largely smooth; slender species (♀♂); medially third sternite 0.6–1.0 times as long as second sternite, rarely less; [first tergite with pair of pale spots (♀) or black (♂); apical half of mandible reddish-brown in Japanese specimens]</td><td rowspan="1" colspan="1">
                    <bold><italic><tp:taxon-name><tp:taxon-name-part taxon-name-part-type="genus" reg="Orthogonalys">O.</tp:taxon-name-part> <tp:taxon-name-part taxon-name-part-type="species" reg="elongata">elongata</tp:taxon-name-part></tp:taxon-name></italic> Teranishi, 1929</bold>
                  </td></tr><!--PageBreak--></tbody></table></table-wrap></tp:treatment-sec><tp:treatment-sec sec-type="notes" id="SECID0EMOAI"><title>Notes.</title><p>
            <italic><tp:taxon-name><tp:taxon-name-part taxon-name-part-type="genus" reg="Orthogonalys">Orthogonalys</tp:taxon-name-part> <tp:taxon-name-part taxon-name-part-type="species" reg="centrimaculata">centrimaculata</tp:taxon-name-part></tp:taxon-name></italic> Bischoff, 1951, from N. Vietnam (Sa Pa, Lao Cai) will run in the key to <italic><tp:taxon-name><tp:taxon-name-part taxon-name-part-type="genus" reg="Orthogonalys">O.</tp:taxon-name-part> <tp:taxon-name-part taxon-name-part-type="species" reg="robusta">robusta</tp:taxon-name-part></tp:taxon-name></italic>, but its vertex has a medio-posterior pale patch (absent in <italic><tp:taxon-name><tp:taxon-name-part taxon-name-part-type="genus" reg="Orthogonalys">O.</tp:taxon-name-part> <tp:taxon-name-part taxon-name-part-type="species" reg="robusta">robusta</tp:taxon-name-part></tp:taxon-name></italic>), the mesoscutum is very finely and densely transversely rugulose or coriaceous, matt (mainly finely remotely (rugulose-)punctate and with satin sheen), and hind tibia and tarsus are yellowish brown (dark brown). It runs to <italic><tp:taxon-name><tp:taxon-name-part taxon-name-part-type="genus" reg="Orthogonalys">O.</tp:taxon-name-part> <tp:taxon-name-part taxon-name-part-type="species" reg="formosana">formosana</tp:taxon-name-part></tp:taxon-name></italic> if only the colouration of the vertex is considered, but it has the mesoscutum is very finely and densely transversely rugulose or coriaceous, matt (coarsely punctate and shiny in <italic><tp:taxon-name><tp:taxon-name-part taxon-name-part-type="genus" reg="Orthogonalys">O.</tp:taxon-name-part> <tp:taxon-name-part taxon-name-part-type="species" reg="formosana">formosana</tp:taxon-name-part></tp:taxon-name></italic>) and hind tibia yellowish brown (apical two-thirds dark brown).</p></tp:treatment-sec><tp:treatment-sec><!--Section generated to contain objects referenced in tp:taxon-treatment.--><fig id="F9" position="float" orientation="portrait"><label>Figure 49.</label><caption><p>
          <italic><tp:taxon-name><tp:taxon-name-part taxon-name-part-type="genus" reg="Orthogonalys">Orthogonalys</tp:taxon-name-part> <tp:taxon-name-part taxon-name-part-type="species" reg="hirasana">hirasana</tp:taxon-name-part></tp:taxon-name></italic> Teranishi, male, Shaanxi (Shanshuping), habitus lateral.</p></caption><graphic xmlns:xlink="http://www.w3.org/1999/xlink" xlink:href="zookeys-698-017-g009.jpg" position="float" orientation="portrait" xlink:type="simple" id="oo_156138.jpg"/></fig><fig id="F10" position="float" orientation="portrait"><label>Figures 50–59.</label><caption><p>
          <italic><tp:taxon-name><tp:taxon-name-part taxon-name-part-type="genus" reg="Orthogonalys">Orthogonalys</tp:taxon-name-part> <tp:taxon-name-part taxon-name-part-type="species" reg="hirasana">hirasana</tp:taxon-name-part></tp:taxon-name></italic> Teranishi, male, Shaanxi (Shanshuping). <bold>50</bold> fore wing <bold>51</bold> mesosoma dorsal <bold>52</bold> mesosoma lateral <bold>53</bold> metasoma dorsal <bold>54</bold> metasoma ventral <bold>55</bold> apical two-thirds of antenna lateral <bold>56</bold> head dorsal <bold>57</bold> head anterior <bold>58</bold> head lateral <bold>59</bold> hind leg lateral.</p></caption><graphic xmlns:xlink="http://www.w3.org/1999/xlink" xlink:href="zookeys-698-017-g010.jpg" position="float" orientation="portrait" xlink:type="simple" id="oo_156139.jpg"/></fig><fig id="F11" position="float" orientation="portrait"><label>Figures 60, 61.</label><caption><p>
          <italic><tp:taxon-name><tp:taxon-name-part taxon-name-part-type="genus" reg="Orthogonalys">Orthogonalys</tp:taxon-name-part> <tp:taxon-name-part taxon-name-part-type="species" reg="paraclypeata">paraclypeata</tp:taxon-name-part></tp:taxon-name></italic> Tan &amp; van Achterberg, sp. n. <bold>60</bold> female, holotype, habitus lateral <bold>61</bold> male, paratype, habitus lateral.</p></caption><graphic xmlns:xlink="http://www.w3.org/1999/xlink" xlink:href="zookeys-698-017-g011.jpg" position="float" orientation="portrait" xlink:type="simple" id="oo_156140.jpg"/></fig><fig id="F12" position="float" orientation="portrait"><label>Figures 62–70.</label><caption><p>
          <italic><tp:taxon-name><tp:taxon-name-part taxon-name-part-type="genus" reg="Orthogonalys">Orthogonalys</tp:taxon-name-part> <tp:taxon-name-part taxon-name-part-type="species" reg="paraclypeata">paraclypeata</tp:taxon-name-part></tp:taxon-name></italic> Tan &amp; van Achterberg, sp. n., female, holotype. <bold>62</bold> fore wing <bold>63</bold> head lateral <bold>64</bold> mesosoma dorsal <bold>65</bold> mesosoma lateral <bold>66</bold> metasoma dorsal <bold>67</bold> head dorsal <bold>68</bold> head anterior <bold>69</bold> metasoma ventral <bold>70</bold> hind leg lateral.</p></caption><graphic xmlns:xlink="http://www.w3.org/1999/xlink" xlink:href="zookeys-698-017-g012.jpg" position="float" orientation="portrait" xlink:type="simple" id="oo_156141.jpg"/></fig><fig id="F13" position="float" orientation="portrait"><label>Figures 71–79.</label><caption><p>
          <italic><tp:taxon-name><tp:taxon-name-part taxon-name-part-type="genus" reg="Orthogonalys">Orthogonalys</tp:taxon-name-part> <tp:taxon-name-part taxon-name-part-type="species" reg="paraclypeata">paraclypeata</tp:taxon-name-part></tp:taxon-name></italic> Tan &amp; van Achterberg, sp. n., male, paratype. <bold>71</bold> mesosoma dorsal <bold>72</bold> mesosoma lateral <bold>73</bold> hind leg lateral <bold>74</bold> metasoma dorsal <bold>75</bold> metasoma ventral <bold>76</bold> head dorsal <bold>77</bold> head anterior <bold>78</bold> head lateral <bold>79</bold> apical two-thirds of antenna lateral.</p></caption><graphic xmlns:xlink="http://www.w3.org/1999/xlink" xlink:href="zookeys-698-017-g013.jpg" position="float" orientation="portrait" xlink:type="simple" id="oo_156142.jpg"/></fig></tp:treatment-sec><ref-list><ref id="B33"><mixed-citation xmlns:xlink="http://www.w3.org/1999/xlink" xlink:type="simple">
          <person-group><name name-style="western"><surname>Weinstein</surname><given-names>P</given-names></name><name name-style="western"><surname>Austin</surname><given-names>AD</given-names></name></person-group> (<year>1991</year>) <article-title>The host relationships of trigonalyid wasps (<tp:taxon-name><tp:taxon-name-part taxon-name-part-type="order">Hymenoptera</tp:taxon-name-part></tp:taxon-name>: <tp:taxon-name><tp:taxon-name-part taxon-name-part-type="family">Trigonalyidae</tp:taxon-name-part></tp:taxon-name>), with a review of their biology and catalogue to world species.</article-title> <source>Journal of Natural History</source> <volume>25</volume>(<issue>2</issue>): <fpage>399</fpage>–<lpage>433</lpage>. <ext-link xlink:type="simple" ext-link-type="doi" xlink:href="10.1080/00222939100770281">https://doi.org/10.1080/00222939100770281</ext-link></mixed-citation></ref><ref id="B4"><mixed-citation xmlns:xlink="http://www.w3.org/1999/xlink" xlink:type="simple">
          <person-group><name name-style="western"><surname>Carmean</surname><given-names>D</given-names></name><name name-style="western"><surname>Kimsey</surname><given-names>L</given-names></name></person-group> (<year>1998</year>) <article-title>Phylogenetic revision of the parasitoid wasp family <tp:taxon-name><tp:taxon-name-part taxon-name-part-type="family">Trigonalidae</tp:taxon-name-part></tp:taxon-name> (<tp:taxon-name><tp:taxon-name-part taxon-name-part-type="order">Hymenoptera</tp:taxon-name-part></tp:taxon-name>).</article-title> <source>Systematic Entomology</source> <volume>23</volume>: <fpage>35</fpage>–<lpage>76</lpage>. <ext-link xlink:type="simple" ext-link-type="doi" xlink:href="10.1046/j.1365-3113.1998.00042.x">https://doi.org/10.1046/j.1365-3113.1998.00042.x</ext-link></mixed-citation></ref><ref id="B22"><mixed-citation xmlns:xlink="http://www.w3.org/1999/xlink" xlink:type="simple">
          <person-group><name name-style="western"><surname>Smith</surname><given-names>DR</given-names></name><name name-style="western"><surname>Tripotin</surname><given-names>P</given-names></name></person-group> (<year>2012</year>) <article-title><tp:taxon-name><tp:taxon-name-part taxon-name-part-type="family">Trigonalidae</tp:taxon-name-part></tp:taxon-name> (<tp:taxon-name><tp:taxon-name-part taxon-name-part-type="order">Hymenoptera</tp:taxon-name-part></tp:taxon-name>) of Madagascar.</article-title> <source>Journal of <tp:taxon-name><tp:taxon-name-part taxon-name-part-type="order">Hymenoptera</tp:taxon-name-part></tp:taxon-name> Research</source> <volume>24</volume>: <fpage>1</fpage>–<lpage>25</lpage>. <ext-link xlink:type="simple" ext-link-type="doi" xlink:href="10.3897/JHR.24.1811">https://doi.org/10.3897/JHR.24.1811</ext-link></mixed-citation></ref><ref id="B6"><mixed-citation xmlns:xlink="http://www.w3.org/1999/xlink" xlink:type="simple">
          <person-group><name name-style="western"><surname>Chen</surname><given-names>H-Y</given-names></name><name name-style="western"><surname>van Achterberg</surname><given-names>C</given-names></name><name name-style="western"><surname>He</surname><given-names>J-H</given-names></name><name name-style="western"><surname>Xu</surname><given-names>Z-F</given-names></name></person-group> (<year>2014</year>) <article-title>A revision of the Chinese <tp:taxon-name><tp:taxon-name-part taxon-name-part-type="family">Trigonalyidae</tp:taxon-name-part></tp:taxon-name> (<tp:taxon-name><tp:taxon-name-part taxon-name-part-type="order">Hymenoptera</tp:taxon-name-part></tp:taxon-name>, <tp:taxon-name><tp:taxon-name-part taxon-name-part-type="superfamily">Trigonalyoidea</tp:taxon-name-part></tp:taxon-name>).</article-title> <source>ZooKeys</source> <volume>385</volume>: <fpage>1</fpage>–<lpage>207</lpage>. <ext-link xlink:type="simple" ext-link-type="doi" xlink:href="10.3897/zookeys.385.6560">https://doi.org/10.3897/zookeys.385.6560</ext-link></mixed-citation></ref><ref id="B15"><mixed-citation xmlns:xlink="http://www.w3.org/1999/xlink" xlink:type="simple">
          <person-group><name name-style="western"><surname>Murphy</surname><given-names>SM</given-names></name><name name-style="western"><surname>Lill</surname><given-names>JT</given-names></name><name name-style="western"><surname>Smith</surname><given-names>DR</given-names></name></person-group> (<year>2009</year>) <article-title>A scattershot approach to host location: Uncovering the unique life history of the Trigonalid hyperparasitoid <italic><tp:taxon-name><tp:taxon-name-part taxon-name-part-type="genus">Orthogonalys</tp:taxon-name-part> <tp:taxon-name-part taxon-name-part-type="species">pulchella</tp:taxon-name-part></tp:taxon-name></italic> (Cresson).</article-title> <source>American Entomologist</source> <volume>55</volume>(<issue>2</issue>): <fpage>82</fpage>–<lpage>87</lpage>. <ext-link xlink:type="simple" ext-link-type="doi" xlink:href="10.1093/ae/55.2.82">https://doi.org/10.1093/ae/55.2.82</ext-link></mixed-citation></ref></ref-list></tp:taxon-treatment>
