# Supplementary material for: New species of Trigonalyidae (Hymenoptera) from NW China
Source: Zookeys. 2017 Sep 18;(698):17–58. doi: 10.3897/zookeys.698.13366 (PMC5673858; doi:10.3897/zookeys.698.13366)
Supplement: XML Treatment for Orthogonalys clypeata [file zookeys.698.13366-treatment9.xml]

<!DOCTYPE tp:taxon-treatment
  PUBLIC "-//TaxonX//DTD Taxonomic Treatment Publishing DTD v0 20100105//EN" "tax-treatment-NSO.dtd">
<tp:taxon-treatment xmlns:tp="http://www.plazi.org/taxpub"><tp:treatment-meta><kwd-group><label>Taxon classification</label><kwd><named-content xmlns:xlink="http://www.w3.org/1999/xlink" content-type="kingdom">Animalia</named-content></kwd><kwd><named-content xmlns:xlink="http://www.w3.org/1999/xlink" content-type="order">Hymenoptera</named-content></kwd><kwd><named-content xmlns:xlink="http://www.w3.org/1999/xlink" content-type="family">Trigonalyidae</named-content></kwd></kwd-group><mixed-citation publication-type="journal"><person-group><name><surname>Tan</surname><given-names>Jiang-Li</given-names></name><name><surname>van Achterberg</surname><given-names>Cornelis</given-names></name><name><surname>Tan</surname><given-names>Qing-Qing</given-names></name><name><surname>Zhao</surname><given-names>Lin-Peng</given-names></name></person-group><article-title>New species of <tp:taxon-name><tp:taxon-name-part taxon-name-part-type="family">Trigonalyidae</tp:taxon-name-part></tp:taxon-name> (<tp:taxon-name><tp:taxon-name-part taxon-name-part-type="order">Hymenoptera</tp:taxon-name-part></tp:taxon-name>) from NW China</article-title><source>Zookeys</source><day>18</day><month>9</month><year>2017</year><volume>2017</volume><issue>698</issue><fpage>17</fpage><lpage>58</lpage><pub-id pub-id-type="doi">10.3897/zookeys.698.13366</pub-id></mixed-citation></tp:treatment-meta><tp:nomenclature><tp:taxon-name>
            <tp:taxon-name-part taxon-name-part-type="genus" reg="Orthogonalys">Orthogonalys</tp:taxon-name-part>
            <tp:taxon-name-part taxon-name-part-type="species" reg="clypeata">clypeata</tp:taxon-name-part>
          </tp:taxon-name><tp:taxon-authority>Chen, van Achterberg, He &amp; Xu, 2014</tp:taxon-authority><tp:nomenclature-citation-list><tp:nomenclature-citation><tp:taxon-name>
                <tp:taxon-name-part taxon-name-part-type="genus" reg="Orthogonalys">Orthogonalys</tp:taxon-name-part> <tp:taxon-name-part taxon-name-part-type="species" reg="clypeata">clypeata</tp:taxon-name-part></tp:taxon-name><comment><xref ref-type="bibr" rid="B6">Chen et al., 2014</xref>: 67–71 (diagnosis, description, distribution).</comment></tp:nomenclature-citation></tp:nomenclature-citation-list></tp:nomenclature><tp:treatment-sec sec-type="material" id="SECID0E4RAI"><title>Material.</title><p>3 ♀ + 9 ♂ (<abbrev xmlns:xlink="http://www.w3.org/1999/xlink" content-type="institution" xlink:title="Northwest University" id="ABBRID0EDSAI" xlink:type="simple">NWUX</abbrev>, <named-content xmlns:xlink="http://www.w3.org/1999/xlink" content-type="dwc:institutional_code" xlink:type="simple">RMNH</named-content>), “NW China: Shaanxi, Lower Changqing Re[ser]v[e], Shanshuping, 1445 m, <named-content xmlns:xlink="http://www.w3.org/1999/xlink" content-type="dwc:verbatimCoordinates" xlink:type="simple"><named-content content-type="geo-json" specific-use="{&#34;type&#34;:&#34;Point&#34;,&#34;coordinates&#34;:[107.950000,34.116667]}" id="NCID0EQSAI" xlink:type="simple">N33°67' E107°57</named-content></named-content>', 18.vi.–17.vii.2016, Y[ellow Malaise] T[rap], Zhao Lin-Peng, <abbrev xmlns:xlink="http://www.w3.org/1999/xlink" content-type="institution" xlink:title="Northwest University" id="ABBRID0EVSAI" xlink:type="simple">NWUX</abbrev>”; 4 ♀ + 6 ♂ (<abbrev xmlns:xlink="http://www.w3.org/1999/xlink" content-type="institution" xlink:title="Northwest University" id="ABBRID0E1SAI" xlink:type="simple">NWUX</abbrev>, <named-content xmlns:xlink="http://www.w3.org/1999/xlink" content-type="dwc:institutional_code" xlink:type="simple">RMNH</named-content>), “NW China: Shaanxi, Xunyangba, Ningshaan, 1481 m, <named-content xmlns:xlink="http://www.w3.org/1999/xlink" content-type="dwc:verbatimCoordinates" xlink:type="simple"><named-content content-type="geo-json" specific-use="{&#34;type&#34;:&#34;Point&#34;,&#34;coordinates&#34;:[108.916667,33.900000]}" id="NCID0EHTAI" xlink:type="simple">N33°54' E108°55</named-content></named-content>', 1.vii.–17.viii.2016, Y[ellow] and G[reen Malaise] Trap, Jiangli Tan/Qingqing Tan, <abbrev xmlns:xlink="http://www.w3.org/1999/xlink" content-type="institution" xlink:title="Northwest University" id="ABBRID0EMTAI" xlink:type="simple">NWUX</abbrev>”; 9 ♀ + 13 ♂ (<abbrev xmlns:xlink="http://www.w3.org/1999/xlink" content-type="institution" xlink:title="Northwest University" id="ABBRID0ERTAI" xlink:type="simple">NWUX</abbrev>, <named-content xmlns:xlink="http://www.w3.org/1999/xlink" content-type="dwc:institutional_code" xlink:type="simple">RMNH</named-content>), id., but Green Malaise trap, 20.v.–23.vi.2016; 1 ♀ + 1 ♂ (<abbrev xmlns:xlink="http://www.w3.org/1999/xlink" content-type="institution" xlink:title="Northwest University" id="ABBRID0E2TAI" xlink:type="simple">NWUX</abbrev>), “NW China: Shaanxi, Pingheliang, Ningshaan, <named-content xmlns:xlink="http://www.w3.org/1999/xlink" content-type="dwc:verbatimCoordinates" xlink:type="simple"><named-content content-type="geo-json" specific-use="{&#34;type&#34;:&#34;Point&#34;,&#34;coordinates&#34;:[108.833333,33.783333]}" id="NCID0EDUAI" xlink:type="simple">N33°47' E108°50</named-content></named-content>', B[lack] Mal[aise] trap, 1.vii.–17.viii.2016, 2188 m, J-L. Tan &amp; Q-Q. Tan, <abbrev xmlns:xlink="http://www.w3.org/1999/xlink" content-type="institution" xlink:title="Northwest University" id="ABBRID0EIUAI" xlink:type="simple">NWUX</abbrev>”; 1 ♂ (<abbrev xmlns:xlink="http://www.w3.org/1999/xlink" content-type="institution" xlink:title="Northwest University" id="ABBRID0ENUAI" xlink:type="simple">NWUX</abbrev>), “NW China: Shaanxi, Ningshaan, from Huangguan to Xunyangba, 1236 m, <named-content xmlns:xlink="http://www.w3.org/1999/xlink" content-type="dwc:verbatimCoordinates" xlink:type="simple"><named-content content-type="geo-json" specific-use="{&#34;type&#34;:&#34;Point&#34;,&#34;coordinates&#34;:[105.600000,33.900000]}" id="NCID0EVUAI" xlink:type="simple">33°54'N, 105°36'E</named-content></named-content>, 1.vii.–17.viii.2016, black Mal[aise] trap, J-L Tan &amp; Q-Q Tan, <abbrev xmlns:xlink="http://www.w3.org/1999/xlink" content-type="institution" xlink:title="Northwest University" id="ABBRID0E1UAI" xlink:type="simple">NWUX</abbrev>”; 1 ♀ (<abbrev xmlns:xlink="http://www.w3.org/1999/xlink" content-type="institution" xlink:title="Northwest University" id="ABBRID0E6UAI" xlink:type="simple">NWUX</abbrev>), “NW China: Shaanxi, Ningqiang, Hanzhong, Tiankeng, Chanjiyan, <named-content xmlns:xlink="http://www.w3.org/1999/xlink" content-type="dwc:verbatimCoordinates" xlink:type="simple"><named-content content-type="geo-json" specific-use="{&#34;type&#34;:&#34;Point&#34;,&#34;coordinates&#34;:[106.300000,32.460000]}" id="NCID0EHVAI" xlink:type="simple">N32.46° E106.30°</named-content></named-content>, 25.vi-22.vii.2017, b[lack] Mal. trap, alt. 1638 m, Tan Jiangli, <abbrev xmlns:xlink="http://www.w3.org/1999/xlink" content-type="institution" xlink:title="Northwest University" id="ABBRID0EMVAI" xlink:type="simple">NWUX</abbrev>”.</p></tp:treatment-sec><tp:treatment-sec sec-type="distribution" id="SECID0ERVAI"><title>Distribution.</title><p>China (Guizhou, Ningxia, Shaanxi, Sichuan, Yunnan). Collected at 1445–1650 m.</p></tp:treatment-sec><tp:treatment-sec sec-type="notes" id="SECID0EWVAI"><title>Notes.</title><p>The series shows a considerable variation in the shape of the second and third submarginal cells, but the third cell remains wider anteriorly than the second cell. The size difference is also considerable, e.g., the length of the fore wing (3 ♀) is 4.6–8.2 mm.</p></tp:treatment-sec><ref-list><ref id="B6"><mixed-citation xmlns:xlink="http://www.w3.org/1999/xlink" xlink:type="simple">
          <person-group><name name-style="western"><surname>Chen</surname><given-names>H-Y</given-names></name><name name-style="western"><surname>van Achterberg</surname><given-names>C</given-names></name><name name-style="western"><surname>He</surname><given-names>J-H</given-names></name><name name-style="western"><surname>Xu</surname><given-names>Z-F</given-names></name></person-group> (<year>2014</year>) <article-title>A revision of the Chinese <tp:taxon-name><tp:taxon-name-part taxon-name-part-type="family">Trigonalyidae</tp:taxon-name-part></tp:taxon-name> (<tp:taxon-name><tp:taxon-name-part taxon-name-part-type="order">Hymenoptera</tp:taxon-name-part></tp:taxon-name>, <tp:taxon-name><tp:taxon-name-part taxon-name-part-type="superfamily">Trigonalyoidea</tp:taxon-name-part></tp:taxon-name>).</article-title> <source>ZooKeys</source> <volume>385</volume>: <fpage>1</fpage>–<lpage>207</lpage>. <ext-link xlink:type="simple" ext-link-type="doi" xlink:href="10.3897/zookeys.385.6560">https://doi.org/10.3897/zookeys.385.6560</ext-link></mixed-citation></ref></ref-list></tp:taxon-treatment>
