# Supplementary material for: New species of Trigonalyidae (Hymenoptera) from NW China
Source: Zookeys. 2017 Sep 18;(698):17–58. doi: 10.3897/zookeys.698.13366 (PMC5673858; doi:10.3897/zookeys.698.13366)
Supplement: XML Treatment for Orthogonalys paraclypeata [file zookeys.698.13366-treatment12.xml]

<!DOCTYPE tp:taxon-treatment
  PUBLIC "-//TaxonX//DTD Taxonomic Treatment Publishing DTD v0 20100105//EN" "tax-treatment-NSO.dtd">
<tp:taxon-treatment xmlns:tp="http://www.plazi.org/taxpub"><tp:treatment-meta><kwd-group><label>Taxon classification</label><kwd><named-content xmlns:xlink="http://www.w3.org/1999/xlink" content-type="kingdom">Animalia</named-content></kwd><kwd><named-content xmlns:xlink="http://www.w3.org/1999/xlink" content-type="order">Hymenoptera</named-content></kwd><kwd><named-content xmlns:xlink="http://www.w3.org/1999/xlink" content-type="family">Trigonalyidae</named-content></kwd></kwd-group><mixed-citation publication-type="journal"><person-group><name><surname>Tan</surname><given-names>Jiang-Li</given-names></name><name><surname>van Achterberg</surname><given-names>Cornelis</given-names></name><name><surname>Tan</surname><given-names>Qing-Qing</given-names></name><name><surname>Zhao</surname><given-names>Lin-Peng</given-names></name></person-group><article-title>New species of <tp:taxon-name><tp:taxon-name-part taxon-name-part-type="family">Trigonalyidae</tp:taxon-name-part></tp:taxon-name> (<tp:taxon-name><tp:taxon-name-part taxon-name-part-type="order">Hymenoptera</tp:taxon-name-part></tp:taxon-name>) from NW China</article-title><source>Zookeys</source><day>18</day><month>9</month><year>2017</year><volume>2017</volume><issue>698</issue><fpage>17</fpage><lpage>58</lpage><pub-id pub-id-type="doi">10.3897/zookeys.698.13366</pub-id></mixed-citation></tp:treatment-meta><tp:nomenclature><tp:taxon-name>
            <tp:taxon-name-part taxon-name-part-type="genus" reg="Orthogonalys">Orthogonalys</tp:taxon-name-part>
            <tp:taxon-name-part taxon-name-part-type="species" reg="paraclypeata">paraclypeata</tp:taxon-name-part>
            <object-id xmlns:xlink="http://www.w3.org/1999/xlink" content-type="zoobank" xlink:type="simple">http://zoobank.org/10A80F83-66E2-4AE6-91DD-4534B5B19988</object-id>
          </tp:taxon-name><tp:taxon-authority>Tan &amp; van Achterberg</tp:taxon-authority><tp:taxon-status xmlns:xlink="http://www.w3.org/1999/xlink" xlink:type="simple">sp. n.</tp:taxon-status><xref ref-type="fig" rid="F11">Figs 60–61</xref><xref ref-type="fig" rid="F12">, 62–70</xref><xref ref-type="fig" rid="F13">, 71–79</xref><!--PageBreak--></tp:nomenclature><tp:treatment-sec sec-type="type material" id="SECID0ERHBI"><title>Type material.</title><p>Holotype, ♀ (<abbrev xmlns:xlink="http://www.w3.org/1999/xlink" content-type="institution" xlink:title="Northwest University" id="ABBRID0EXHBI" xlink:type="simple">NWUX</abbrev>), “NW China: Shaanxi, Lower Changqing Re[ser]v[e], Shanshuping, 1445 m, <named-content xmlns:xlink="http://www.w3.org/1999/xlink" content-type="dwc:verbatimCoordinates" xlink:type="simple"><named-content content-type="geo-json" specific-use="{&#34;type&#34;:&#34;Point&#34;,&#34;coordinates&#34;:[107.570000,33.670000]}" id="NCID0E6HBI" xlink:type="simple">33.67N 107.57E</named-content></named-content>, 18.vi.–17.vii.2016, Y[ellow Malaise] T[rap], Zhao Lin-Peng, <abbrev xmlns:xlink="http://www.w3.org/1999/xlink" content-type="institution" xlink:title="Northwest University" id="ABBRID0EEIBI" xlink:type="simple">NWUX</abbrev>”. Paratypes: 1 ♂ (<abbrev xmlns:xlink="http://www.w3.org/1999/xlink" content-type="institution" xlink:title="Northwest University" id="ABBRID0EJIBI" xlink:type="simple">NWUX</abbrev>), same data as holotype; 1 ♀ + 8 ♂ (<abbrev xmlns:xlink="http://www.w3.org/1999/xlink" content-type="institution" xlink:title="Northwest University" id="ABBRID0EOIBI" xlink:type="simple">NWUX</abbrev>, <named-content xmlns:xlink="http://www.w3.org/1999/xlink" content-type="dwc:institutional_code" xlink:type="simple">RMNH</named-content>), “NW China: Shaanxi, Xunyangba, Ningshaan, 1481 m, <named-content xmlns:xlink="http://www.w3.org/1999/xlink" content-type="dwc:verbatimCoordinates" xlink:type="simple"><named-content content-type="geo-json" specific-use="{&#34;type&#34;:&#34;Point&#34;,&#34;coordinates&#34;:[108.916667,33.900000]}" id="NCID0E2IBI" xlink:type="simple">N33°54' E108°55</named-content></named-content>', 1.vii.–17.viii.2016, Y[ellow] and G[reen Malaise] Trap, Jiangli Tan/Qingqing Tan, <abbrev xmlns:xlink="http://www.w3.org/1999/xlink" content-type="institution" xlink:title="Northwest University" id="ABBRID0EAJBI" xlink:type="simple">NWUX</abbrev>”; 2 ♀ + 23 ♂ (<abbrev xmlns:xlink="http://www.w3.org/1999/xlink" content-type="institution" xlink:title="Northwest University" id="ABBRID0EFJBI" xlink:type="simple">NWUX</abbrev>, <named-content xmlns:xlink="http://www.w3.org/1999/xlink" content-type="dwc:institutional_code" xlink:type="simple">RMNH</named-content>), id., but Green <!--PageBreak--><!--PageBreak--><!--PageBreak--><!--PageBreak--><!--PageBreak-->Malaise trap (except 1 ♀ from black Malaise trap), 20.v.–23.vi.2016; 3 ♂ (<abbrev xmlns:xlink="http://www.w3.org/1999/xlink" content-type="institution" xlink:title="Northwest University" id="ABBRID0EVJBI" xlink:type="simple">NWUX</abbrev>), “NW China: Shaanxi, Ningshaan, from Huangguan to Xunyangba, 1236 m, <named-content xmlns:xlink="http://www.w3.org/1999/xlink" content-type="dwc:verbatimCoordinates" xlink:type="simple"><named-content content-type="geo-json" specific-use="{&#34;type&#34;:&#34;Point&#34;,&#34;coordinates&#34;:[105.600000,33.900000]}" id="NCID0E4JBI" xlink:type="simple">33°54'N, 105°36'E</named-content></named-content>, 1.vii.–17.viii.2016, black Mal[aise] trap, J-L Tan &amp; Q-Q Tan, <abbrev xmlns:xlink="http://www.w3.org/1999/xlink" content-type="institution" xlink:title="Northwest University" id="ABBRID0ECKBI" xlink:type="simple">NWUX</abbrev>”; 4 ♂ (<abbrev xmlns:xlink="http://www.w3.org/1999/xlink" content-type="institution" xlink:title="Northwest University" id="ABBRID0EHKBI" xlink:type="simple">NWUX</abbrev>), id., but 20.v.–20.vi.2016; 2 ♂ (<abbrev xmlns:xlink="http://www.w3.org/1999/xlink" content-type="institution" xlink:title="Northwest University" id="ABBRID0EMKBI" xlink:type="simple">NWUX</abbrev>), “NW China: Shaanxi, Huanghualing, Zhashui, 1408 m, 20.v.–1.vii.2016, <named-content xmlns:xlink="http://www.w3.org/1999/xlink" content-type="dwc:verbatimCoordinates" xlink:type="simple"><named-content content-type="geo-json" specific-use="{&#34;type&#34;:&#34;Point&#34;,&#34;coordinates&#34;:[109.466667,34.333333]}" id="NCID0EUKBI" xlink:type="simple">33°80'N, 108°88'E</named-content></named-content>, yellow [Malaise] trap, J-L Tan &amp; Q-Q Tan, <abbrev xmlns:xlink="http://www.w3.org/1999/xlink" content-type="institution" xlink:title="Northwest University" id="ABBRID0EZKBI" xlink:type="simple">NWUX</abbrev>”.</p></tp:treatment-sec><tp:treatment-sec sec-type="diagnosis" id="SECID0E5KBI"><title>Diagnosis.</title><p>Antenna without subapical ivory band (Figs <xref ref-type="fig" rid="F11">60</xref>, <xref ref-type="fig" rid="F11">61</xref>); occipital carina rather narrow and sparsely crenulate dorsally (Fig. <xref ref-type="fig" rid="F12">67</xref>); frons moderately shiny and largely coarsely punctate (Fig. <xref ref-type="fig" rid="F12">68</xref>); area behind stemmaticum with some rugae and posteriorly aciculate (Fig. <xref ref-type="fig" rid="F12">67</xref>); supra-antennal elevations medium-sized and coarsely punctate (Fig. <xref ref-type="fig" rid="F12">67</xref>); clypeus strongly convex medially, coarsely punctate and medio-ventrally slightly concave (Fig. <xref ref-type="fig" rid="F12">68</xref>); basal half of mandible ivory; mesoscutum coriaceous-rugulose and anterior pair of smooth stripes inconspicuous (Fig. <xref ref-type="fig" rid="F12">64</xref>); scutellum coarsely punctate, longitudinally depressed medially and laterally with some longitudinal rugae, and moderately shiny (Fig. <xref ref-type="fig" rid="F12">64</xref>); mesosoma without pale pattern or spots dorsally (Fig. <xref ref-type="fig" rid="F12">64</xref>); third submarginal cell 0.4–0.5 times as long as second submarginal cell, but anteriorly much wider than second cell (Figs <xref ref-type="fig" rid="F11">61</xref>, <xref ref-type="fig" rid="F12">62</xref>); pterostigma of both sexes dark brown; anterior 0.8–0.9 of first metasomal tergite and anterior half of second tergite black (Fig. <xref ref-type="fig" rid="F12">66</xref>).</p><p>The new species runs in the key to <italic><tp:taxon-name><tp:taxon-name-part taxon-name-part-type="genus" reg="Orthogonalys">Orthogonalys</tp:taxon-name-part></tp:taxon-name></italic> by <xref ref-type="bibr" rid="B6">Chen et al. (2014)</xref> to <italic><tp:taxon-name><tp:taxon-name-part taxon-name-part-type="genus" reg="Orthogonalys">O.</tp:taxon-name-part> <tp:taxon-name-part taxon-name-part-type="species" reg="clypeata">clypeata</tp:taxon-name-part></tp:taxon-name></italic> Chen, van Achterberg, He &amp; Xu, 2014, and differs as follows: mesoscutum coriaceous-rugulose and anterior pair of smooth stripes inconspicuous (densely to remotely punctate and anterior pair of smooth stripes rather conspicuous in <italic><tp:taxon-name><tp:taxon-name-part taxon-name-part-type="genus" reg="Orthogonalys">O.</tp:taxon-name-part> <tp:taxon-name-part taxon-name-part-type="species" reg="clypeata">clypeata</tp:taxon-name-part></tp:taxon-name></italic>), area behind stemmaticum with some fine rugae and posteriorly aciculate (smooth), frons coarsely punctate (at most moderately punctate and often largely smooth), and pterostigma of ♀ dark brown (largely brownish yellow).</p></tp:treatment-sec><tp:treatment-sec sec-type="description" id="SECID0E2NBI"><title>Description.</title><p>Holotype, ♀, length of body 9.2 mm (of fore wing 7.6 mm).</p><p>
            <italic>Head</italic>. Antenna with 22 segments; frons coarsely punctate; vertex largely smooth laterally, but behind stemmaticum with some fine rugae and posteriorly transversely aciculate (Fig. <xref ref-type="fig" rid="F12">67</xref>); temple smooth (Fig. <xref ref-type="fig" rid="F12">63</xref>); head gradually narrowed behind eyes, eye in dorsal view 1.3 times as long as temple (Fig. <xref ref-type="fig" rid="F12">67</xref>); occipital carina rather narrow and sparsely crenulate dorsally (Fig. <xref ref-type="fig" rid="F12">67</xref>); supra-antennal elevations medium-sized (about half as long as scapus), outer side subvertical and coarsely densely rugose (Fig. <xref ref-type="fig" rid="F12">67</xref>); clypeus slightly concave medio-ventrally and strongly convex medially (Fig. <xref ref-type="fig" rid="F12">68</xref>).</p><p>
            <italic>Mesosoma</italic>. Length of mesosoma 1.5 times its height; mesopleuron below transverse mesopleural groove with some coarse rugae, above groove largely smooth (Fig. <xref ref-type="fig" rid="F12">65</xref>); transverse mesopleural groove wide, deep and coarsely crenulate; notauli wide, deep and coarsely crenulate; mesoscutum coriaceous-rugulose and anterior pair of smooth stripes of middle lobe inconspicuous, lateral lobe rugulose and with fine punctures (Fig. <xref ref-type="fig" rid="F12">64</xref>); scutellar sulcus wide and coarsely crenulate; scutellum coarsely punctate, medially shallowly longitudinally depressed and laterally with some longitudinal rugae (Fig. <xref ref-type="fig" rid="F12">64</xref>); metanotum medially distinctly convex, smooth and shiny but anteriorly rugulose (Fig. <xref ref-type="fig" rid="F12">64</xref>); propodeum <!--PageBreak-->shiny and irregularly spaced rugose (Fig. <xref ref-type="fig" rid="F12">64</xref>); posterior propodeal carina thick lamelliform and hardly arched, foramen medially 0.3 times higher than wide basally.</p><p>
            <italic>Wings.</italic> Fore wing: length of vein 1-M 2.2 times as long as vein 1-SR (Fig. <xref ref-type="fig" rid="F12">62</xref>); second submarginal cell twice as long as third cell.</p><p>
            <italic>Metasoma</italic>. First tergite 0.8 times as long as its apical width, smooth and with pair of small depressions medially (Fig. <xref ref-type="fig" rid="F12">66</xref>); metasoma smooth, but first sternite partly superficially coriaceous (Fig. <xref ref-type="fig" rid="F12">69</xref>); third sternite about 0.7 times as long as second sternite (Fig. <xref ref-type="fig" rid="F12">69</xref>); hypopygium triangular (Figs <xref ref-type="fig" rid="F11">60</xref>, <xref ref-type="fig" rid="F12">69</xref>).</p><p>
            <italic>Colour.</italic> Black; palpi and tegulae pale yellow; inner orbita (except dorsally) ivory and connected to broadly ivory malar space; basal half of mandible ivory, apical half pale brown, but teeth dark brown; apical quarter of antenna brownish ventrally; first tergite latero-posteriorly, apical half of second tergite (and medio-anteriorly protruding into black area), pair of large triangular spots on third tergite latero-posteriorly, first sternite laterally, second sternite and fourth sternite laterally and medially yellow (Fig. <xref ref-type="fig" rid="F12">69</xref>); hind trochanter and trochantellus white; coxae and hind femur black; fore and middle trochanters, base of femora, hind tibia and tarsus dark brown; remainder of legs yellowish brown; pterostigma dark brown; wing membrane subhyaline.</p><p>
            <italic>Variations.</italic> Length of body 7.1–9.2 mm, of fore wing 5.8–7.6 mm; antenna with 22(1) or 23(1) segments.</p><p>
            <italic>Male.</italic> Length of body 5.6–10.8 mm, of fore wing 5.9–8.6 mm; antenna with 21(2), 22(15), 23(12), 24(2) segments, apical quarter of antenna brownish ventrally or most of antenna brown; frons densely and coarsely punctate-rugose; clypeus usually entirely black, but sometimes partly or entirely ivory (as in <italic><tp:taxon-name><tp:taxon-name-part taxon-name-part-type="genus" reg="Orthogonalys">O.</tp:taxon-name-part> <tp:taxon-name-part taxon-name-part-type="species" reg="clypeata">clypeata</tp:taxon-name-part></tp:taxon-name></italic>); mesoscutum often less distinctly transversely rugose than in females; metasoma darker than of female, dorsally largely black (only apical margin of tergites brownish) but first sternite laterally, second sternite laterally and medio-posteriorly (or brownish yellow with pair of elongate dark patches) and third sternite partly or entirely brownish yellow, but sometimes entirely dark brown; paramere (Figs <xref ref-type="fig" rid="F11">61</xref>, <xref ref-type="fig" rid="F13">75</xref>) smaller than of <italic><tp:taxon-name><tp:taxon-name-part taxon-name-part-type="genus" reg="Orthogonalys">O.</tp:taxon-name-part> <tp:taxon-name-part taxon-name-part-type="species" reg="clypeata">clypeata</tp:taxon-name-part></tp:taxon-name></italic>.</p></tp:treatment-sec><tp:treatment-sec sec-type="biology" id="SECID0EKSBI"><title>Biology.</title><p>Unknown.</p></tp:treatment-sec><tp:treatment-sec sec-type="distribution" id="SECID0EPSBI"><title>Distribution.</title><p>China (Shaanxi).</p></tp:treatment-sec><tp:treatment-sec sec-type="etymology" id="SECID0EUSBI"><title>Etymology.</title><p>Named “<italic>paraclypeata</italic>” because it is similar to <italic><tp:taxon-name><tp:taxon-name-part taxon-name-part-type="genus" reg="Orthogonalys">O.</tp:taxon-name-part> <tp:taxon-name-part taxon-name-part-type="species" reg="clypeata">clypeata</tp:taxon-name-part></tp:taxon-name></italic> and “para” is Greek for “near”.</p></tp:treatment-sec><tp:treatment-sec><!--Section generated to contain objects referenced in tp:taxon-treatment.--><fig id="F11" position="float" orientation="portrait"><label>Figures 60, 61.</label><caption><p>
          <italic><tp:taxon-name><tp:taxon-name-part taxon-name-part-type="genus" reg="Orthogonalys">Orthogonalys</tp:taxon-name-part> <tp:taxon-name-part taxon-name-part-type="species" reg="paraclypeata">paraclypeata</tp:taxon-name-part></tp:taxon-name></italic> Tan &amp; van Achterberg, sp. n. <bold>60</bold> female, holotype, habitus lateral <bold>61</bold> male, paratype, habitus lateral.</p></caption><graphic xmlns:xlink="http://www.w3.org/1999/xlink" xlink:href="zookeys-698-017-g011.jpg" position="float" orientation="portrait" xlink:type="simple" id="oo_156140.jpg"/></fig><fig id="F12" position="float" orientation="portrait"><label>Figures 62–70.</label><caption><p>
          <italic><tp:taxon-name><tp:taxon-name-part taxon-name-part-type="genus" reg="Orthogonalys">Orthogonalys</tp:taxon-name-part> <tp:taxon-name-part taxon-name-part-type="species" reg="paraclypeata">paraclypeata</tp:taxon-name-part></tp:taxon-name></italic> Tan &amp; van Achterberg, sp. n., female, holotype. <bold>62</bold> fore wing <bold>63</bold> head lateral <bold>64</bold> mesosoma dorsal <bold>65</bold> mesosoma lateral <bold>66</bold> metasoma dorsal <bold>67</bold> head dorsal <bold>68</bold> head anterior <bold>69</bold> metasoma ventral <bold>70</bold> hind leg lateral.</p></caption><graphic xmlns:xlink="http://www.w3.org/1999/xlink" xlink:href="zookeys-698-017-g012.jpg" position="float" orientation="portrait" xlink:type="simple" id="oo_156141.jpg"/></fig><fig id="F13" position="float" orientation="portrait"><label>Figures 71–79.</label><caption><p>
          <italic><tp:taxon-name><tp:taxon-name-part taxon-name-part-type="genus" reg="Orthogonalys">Orthogonalys</tp:taxon-name-part> <tp:taxon-name-part taxon-name-part-type="species" reg="paraclypeata">paraclypeata</tp:taxon-name-part></tp:taxon-name></italic> Tan &amp; van Achterberg, sp. n., male, paratype. <bold>71</bold> mesosoma dorsal <bold>72</bold> mesosoma lateral <bold>73</bold> hind leg lateral <bold>74</bold> metasoma dorsal <bold>75</bold> metasoma ventral <bold>76</bold> head dorsal <bold>77</bold> head anterior <bold>78</bold> head lateral <bold>79</bold> apical two-thirds of antenna lateral.</p></caption><graphic xmlns:xlink="http://www.w3.org/1999/xlink" xlink:href="zookeys-698-017-g013.jpg" position="float" orientation="portrait" xlink:type="simple" id="oo_156142.jpg"/></fig></tp:treatment-sec><ref-list><ref id="B6"><mixed-citation xmlns:xlink="http://www.w3.org/1999/xlink" xlink:type="simple">
          <person-group><name name-style="western"><surname>Chen</surname><given-names>H-Y</given-names></name><name name-style="western"><surname>van Achterberg</surname><given-names>C</given-names></name><name name-style="western"><surname>He</surname><given-names>J-H</given-names></name><name name-style="western"><surname>Xu</surname><given-names>Z-F</given-names></name></person-group> (<year>2014</year>) <article-title>A revision of the Chinese <tp:taxon-name><tp:taxon-name-part taxon-name-part-type="family">Trigonalyidae</tp:taxon-name-part></tp:taxon-name> (<tp:taxon-name><tp:taxon-name-part taxon-name-part-type="order">Hymenoptera</tp:taxon-name-part></tp:taxon-name>, <tp:taxon-name><tp:taxon-name-part taxon-name-part-type="superfamily">Trigonalyoidea</tp:taxon-name-part></tp:taxon-name>).</article-title> <source>ZooKeys</source> <volume>385</volume>: <fpage>1</fpage>–<lpage>207</lpage>. <ext-link xlink:type="simple" ext-link-type="doi" xlink:href="10.3897/zookeys.385.6560">https://doi.org/10.3897/zookeys.385.6560</ext-link></mixed-citation></ref></ref-list></tp:taxon-treatment>
