# Supplementary material for: New species of Trigonalyidae (Hymenoptera) from NW China
Source: Zookeys. 2017 Sep 18;(698):17–58. doi: 10.3897/zookeys.698.13366 (PMC5673858; doi:10.3897/zookeys.698.13366)
Supplement: XML Treatment for Pseudogonalos hahnii [file zookeys.698.13366-treatment15.xml]

<!DOCTYPE tp:taxon-treatment
  PUBLIC "-//TaxonX//DTD Taxonomic Treatment Publishing DTD v0 20100105//EN" "tax-treatment-NSO.dtd">
<tp:taxon-treatment xmlns:tp="http://www.plazi.org/taxpub"><tp:treatment-meta><kwd-group><label>Taxon classification</label><kwd><named-content xmlns:xlink="http://www.w3.org/1999/xlink" content-type="kingdom">Animalia</named-content></kwd><kwd><named-content xmlns:xlink="http://www.w3.org/1999/xlink" content-type="order">Hymenoptera</named-content></kwd><kwd><named-content xmlns:xlink="http://www.w3.org/1999/xlink" content-type="family">Trigonalyidae</named-content></kwd></kwd-group><mixed-citation publication-type="journal"><person-group><name><surname>Tan</surname><given-names>Jiang-Li</given-names></name><name><surname>van Achterberg</surname><given-names>Cornelis</given-names></name><name><surname>Tan</surname><given-names>Qing-Qing</given-names></name><name><surname>Zhao</surname><given-names>Lin-Peng</given-names></name></person-group><article-title>New species of <tp:taxon-name><tp:taxon-name-part taxon-name-part-type="family">Trigonalyidae</tp:taxon-name-part></tp:taxon-name> (<tp:taxon-name><tp:taxon-name-part taxon-name-part-type="order">Hymenoptera</tp:taxon-name-part></tp:taxon-name>) from NW China</article-title><source>Zookeys</source><day>18</day><month>9</month><year>2017</year><volume>2017</volume><issue>698</issue><fpage>17</fpage><lpage>58</lpage><pub-id pub-id-type="doi">10.3897/zookeys.698.13366</pub-id></mixed-citation></tp:treatment-meta><tp:nomenclature><tp:taxon-name>
            <tp:taxon-name-part taxon-name-part-type="genus" reg="Pseudogonalos">Pseudogonalos</tp:taxon-name-part>
            <tp:taxon-name-part taxon-name-part-type="species" reg="hahnii">hahnii</tp:taxon-name-part>
          </tp:taxon-name><tp:taxon-authority>(Spinola, 1840)</tp:taxon-authority><tp:nomenclature-citation-list><tp:nomenclature-citation><tp:taxon-name>
                <tp:taxon-name-part taxon-name-part-type="genus" reg="Trigonalis">Trigonalis</tp:taxon-name-part> <tp:taxon-name-part taxon-name-part-type="species" reg="hahnii">hahnii</tp:taxon-name-part></tp:taxon-name><comment>Spinola, 1840: 1; <xref ref-type="bibr" rid="B33">Weinstein and Austin 1991</xref>: 425.</comment></tp:nomenclature-citation><tp:nomenclature-citation><tp:taxon-name>
                <tp:taxon-name-part taxon-name-part-type="genus" reg="Pseudogonalos">Pseudogonalos</tp:taxon-name-part> <tp:taxon-name-part taxon-name-part-type="species" reg="hahni">hahni</tp:taxon-name-part></tp:taxon-name><comment>(<italic>sic</italic>!); <xref ref-type="bibr" rid="B26">Teranishi 1929</xref>: 147; <xref ref-type="bibr" rid="B27">Tsuneki 1991</xref>: 14.</comment></tp:nomenclature-citation><tp:nomenclature-citation><tp:taxon-name>
                <tp:taxon-name-part taxon-name-part-type="genus" reg="Pseudogonalos">Pseudogonalos</tp:taxon-name-part> <tp:taxon-name-part taxon-name-part-type="species" reg="hahnii">hahnii</tp:taxon-name-part></tp:taxon-name><comment>; <xref ref-type="bibr" rid="B14">Marshakov 1981</xref>: 104; <xref ref-type="bibr" rid="B13">Lelej 1995</xref>: 12; <xref ref-type="bibr" rid="B4">Carmean and Kimsey 1998</xref>: 72; <xref ref-type="bibr" rid="B6">Chen et al. 2014</xref>: 91–95 (synonymy, references, diagnosis, redescription).</comment></tp:nomenclature-citation></tp:nomenclature-citation-list></tp:nomenclature><tp:treatment-sec sec-type="material" id="SECID0EH4BI"><title>Material.</title><p>2 ♀ (<abbrev xmlns:xlink="http://www.w3.org/1999/xlink" content-type="institution" xlink:title="Northwest University" id="ABBRID0EN4BI" xlink:type="simple">NWUX</abbrev>, <named-content xmlns:xlink="http://www.w3.org/1999/xlink" content-type="dwc:institutional_code" xlink:type="simple">RMNH</named-content>), “NW. China: Shaanxi, Baolongyu, Mt. Qin, c. 1000 m, 10.vi.2015, <named-content xmlns:xlink="http://www.w3.org/1999/xlink" content-type="dwc:verbatimCoordinates" xlink:type="simple"><named-content content-type="geo-json" specific-use="{&#34;type&#34;:&#34;Point&#34;,&#34;coordinates&#34;:[108.150000,34.050000]}" id="NCID0E14BI" xlink:type="simple">34°03'N, 108°09'E</named-content></named-content>, Jiangli Tan, <abbrev xmlns:xlink="http://www.w3.org/1999/xlink" content-type="institution" xlink:title="Northwest University" id="ABBRID0E64BI" xlink:type="simple">NWUX</abbrev>”; 1 ♀ (<abbrev xmlns:xlink="http://www.w3.org/1999/xlink" content-type="institution" xlink:title="Northwest University" id="ABBRID0EE5BI" xlink:type="simple">NWUX</abbrev>), “China: Gansu, Xiama, Tianzhu, 16–19.vii.2014, Jiangli Tan”.</p></tp:treatment-sec><tp:treatment-sec sec-type="distribution" id="SECID0EJ5BI"><title>Distribution.</title><p>China (Beijing, Hebei, Henan, Inner Mongolia, Liaoning, *Shaanxi, Yunnan); Russia; Ukraine; Kazakhstan; Mongolia; Western Europe (Lelej 2003). Collected at 0–1000 m.</p></tp:treatment-sec><tp:treatment-sec sec-type="notes" id="SECID0EO5BI"><title>Notes.</title><p>Large conspicuous black species with large dark patch near pterostigma of fore wing.</p><fig id="F10" position="float" orientation="portrait"><label>Figures 50–59.</label><caption><p>
          <italic><tp:taxon-name><tp:taxon-name-part taxon-name-part-type="genus" reg="Orthogonalys">Orthogonalys</tp:taxon-name-part> <tp:taxon-name-part taxon-name-part-type="species" reg="hirasana">hirasana</tp:taxon-name-part></tp:taxon-name></italic> Teranishi, male, Shaanxi (Shanshuping). <bold>50</bold> fore wing <bold>51</bold> mesosoma dorsal <bold>52</bold> mesosoma lateral <bold>53</bold> metasoma dorsal <bold>54</bold> metasoma ventral <bold>55</bold> apical two-thirds of antenna lateral <bold>56</bold> head dorsal <bold>57</bold> head anterior <bold>58</bold> head lateral <bold>59</bold> hind leg lateral.</p></caption><graphic xmlns:xlink="http://www.w3.org/1999/xlink" xlink:href="zookeys-698-017-g010.jpg" position="float" orientation="portrait" xlink:type="simple" id="oo_156139.jpg"/></fig><fig id="F11" position="float" orientation="portrait"><label>Figures 60, 61.</label><caption><p>
          <italic><tp:taxon-name><tp:taxon-name-part taxon-name-part-type="genus" reg="Orthogonalys">Orthogonalys</tp:taxon-name-part> <tp:taxon-name-part taxon-name-part-type="species" reg="paraclypeata">paraclypeata</tp:taxon-name-part></tp:taxon-name></italic> Tan &amp; van Achterberg, sp. n. <bold>60</bold> female, holotype, habitus lateral <bold>61</bold> male, paratype, habitus lateral.</p></caption><graphic xmlns:xlink="http://www.w3.org/1999/xlink" xlink:href="zookeys-698-017-g011.jpg" position="float" orientation="portrait" xlink:type="simple" id="oo_156140.jpg"/></fig><fig id="F12" position="float" orientation="portrait"><label>Figures 62–70.</label><caption><p>
          <italic><tp:taxon-name><tp:taxon-name-part taxon-name-part-type="genus" reg="Orthogonalys">Orthogonalys</tp:taxon-name-part> <tp:taxon-name-part taxon-name-part-type="species" reg="paraclypeata">paraclypeata</tp:taxon-name-part></tp:taxon-name></italic> Tan &amp; van Achterberg, sp. n., female, holotype. <bold>62</bold> fore wing <bold>63</bold> head lateral <bold>64</bold> mesosoma dorsal <bold>65</bold> mesosoma lateral <bold>66</bold> metasoma dorsal <bold>67</bold> head dorsal <bold>68</bold> head anterior <bold>69</bold> metasoma ventral <bold>70</bold> hind leg lateral.</p></caption><graphic xmlns:xlink="http://www.w3.org/1999/xlink" xlink:href="zookeys-698-017-g012.jpg" position="float" orientation="portrait" xlink:type="simple" id="oo_156141.jpg"/></fig><fig id="F13" position="float" orientation="portrait"><label>Figures 71–79.</label><caption><p>
          <italic><tp:taxon-name><tp:taxon-name-part taxon-name-part-type="genus" reg="Orthogonalys">Orthogonalys</tp:taxon-name-part> <tp:taxon-name-part taxon-name-part-type="species" reg="paraclypeata">paraclypeata</tp:taxon-name-part></tp:taxon-name></italic> Tan &amp; van Achterberg, sp. n., male, paratype. <bold>71</bold> mesosoma dorsal <bold>72</bold> mesosoma lateral <bold>73</bold> hind leg lateral <bold>74</bold> metasoma dorsal <bold>75</bold> metasoma ventral <bold>76</bold> head dorsal <bold>77</bold> head anterior <bold>78</bold> head lateral <bold>79</bold> apical two-thirds of antenna lateral.</p></caption><graphic xmlns:xlink="http://www.w3.org/1999/xlink" xlink:href="zookeys-698-017-g013.jpg" position="float" orientation="portrait" xlink:type="simple" id="oo_156142.jpg"/></fig></tp:treatment-sec><ref-list><ref id="B33"><mixed-citation xmlns:xlink="http://www.w3.org/1999/xlink" xlink:type="simple">
          <person-group><name name-style="western"><surname>Weinstein</surname><given-names>P</given-names></name><name name-style="western"><surname>Austin</surname><given-names>AD</given-names></name></person-group> (<year>1991</year>) <article-title>The host relationships of trigonalyid wasps (<tp:taxon-name><tp:taxon-name-part taxon-name-part-type="order">Hymenoptera</tp:taxon-name-part></tp:taxon-name>: <tp:taxon-name><tp:taxon-name-part taxon-name-part-type="family">Trigonalyidae</tp:taxon-name-part></tp:taxon-name>), with a review of their biology and catalogue to world species.</article-title> <source>Journal of Natural History</source> <volume>25</volume>(<issue>2</issue>): <fpage>399</fpage>–<lpage>433</lpage>. <ext-link xlink:type="simple" ext-link-type="doi" xlink:href="10.1080/00222939100770281">https://doi.org/10.1080/00222939100770281</ext-link></mixed-citation></ref><ref id="B26"><mixed-citation xmlns:xlink="http://www.w3.org/1999/xlink" xlink:type="simple">
          <person-group><name name-style="western"><surname>Teranishi</surname><given-names>C</given-names></name></person-group> (<year>1929</year>) <article-title><tp:taxon-name><tp:taxon-name-part taxon-name-part-type="family">Trigonaloidae</tp:taxon-name-part></tp:taxon-name> from Japan and Korea (Hym.).</article-title> <source><tp:taxon-name><tp:taxon-name-part taxon-name-part-type="class">Insecta</tp:taxon-name-part></tp:taxon-name> Matsumurana</source> <volume>3</volume>(<issue>4</issue>): <fpage>143</fpage>–<lpage>151</lpage> [2 pl.]</mixed-citation></ref><ref id="B27"><mixed-citation xmlns:xlink="http://www.w3.org/1999/xlink" xlink:type="simple">
          <person-group><name name-style="western"><surname>Tsuneki</surname><given-names>K</given-names></name></person-group> (<year>1991</year>) <article-title>Revision of the <tp:taxon-name><tp:taxon-name-part taxon-name-part-type="family">Trigonalidae</tp:taxon-name-part></tp:taxon-name> of Japan and adjacent territories (<tp:taxon-name><tp:taxon-name-part taxon-name-part-type="order">Hymenoptera</tp:taxon-name-part></tp:taxon-name>).</article-title> <source>Special Publications Japan Hymenopterists Association</source> <volume>37</volume>: <fpage>1</fpage>–<lpage>68</lpage>.</mixed-citation></ref><ref id="B14"><mixed-citation xmlns:xlink="http://www.w3.org/1999/xlink" xlink:type="simple">
          <person-group><name name-style="western"><surname>Marshakov</surname><given-names>VG</given-names></name></person-group> (<year>1981</year>) [<tp:taxon-name><tp:taxon-name-part taxon-name-part-type="family">Trigonalidae</tp:taxon-name-part></tp:taxon-name> (<tp:taxon-name><tp:taxon-name-part taxon-name-part-type="order">Hymenoptera</tp:taxon-name-part></tp:taxon-name>) of the USSR fauna]. In: Korotyaev BA (Ed.) Morfologia i sistematica nasekomykh Dalnego Vostoka [Morphology and Systematics of insects of the Far East] 92: 100–107. Nauka, Leningrad. [In Russian]</mixed-citation></ref><ref id="B13"><mixed-citation xmlns:xlink="http://www.w3.org/1999/xlink" xlink:type="simple">
          <person-group><name name-style="western"><surname>Lelej</surname><given-names>AS</given-names></name></person-group> (<year>1995</year>) [Fam. <tp:taxon-name><tp:taxon-name-part taxon-name-part-type="family">Trigonalidae</tp:taxon-name-part></tp:taxon-name> - Trigonalid wasps]. In: Kupianskaya AN, Lelej AS, Storozheva NA (Eds) [Key to the insects of Russian Far East] IV(2): 8–14. [In Russian]</mixed-citation></ref><ref id="B4"><mixed-citation xmlns:xlink="http://www.w3.org/1999/xlink" xlink:type="simple">
          <person-group><name name-style="western"><surname>Carmean</surname><given-names>D</given-names></name><name name-style="western"><surname>Kimsey</surname><given-names>L</given-names></name></person-group> (<year>1998</year>) <article-title>Phylogenetic revision of the parasitoid wasp family <tp:taxon-name><tp:taxon-name-part taxon-name-part-type="family">Trigonalidae</tp:taxon-name-part></tp:taxon-name> (<tp:taxon-name><tp:taxon-name-part taxon-name-part-type="order">Hymenoptera</tp:taxon-name-part></tp:taxon-name>).</article-title> <source>Systematic Entomology</source> <volume>23</volume>: <fpage>35</fpage>–<lpage>76</lpage>. <ext-link xlink:type="simple" ext-link-type="doi" xlink:href="10.1046/j.1365-3113.1998.00042.x">https://doi.org/10.1046/j.1365-3113.1998.00042.x</ext-link></mixed-citation></ref><ref id="B6"><mixed-citation xmlns:xlink="http://www.w3.org/1999/xlink" xlink:type="simple">
          <person-group><name name-style="western"><surname>Chen</surname><given-names>H-Y</given-names></name><name name-style="western"><surname>van Achterberg</surname><given-names>C</given-names></name><name name-style="western"><surname>He</surname><given-names>J-H</given-names></name><name name-style="western"><surname>Xu</surname><given-names>Z-F</given-names></name></person-group> (<year>2014</year>) <article-title>A revision of the Chinese <tp:taxon-name><tp:taxon-name-part taxon-name-part-type="family">Trigonalyidae</tp:taxon-name-part></tp:taxon-name> (<tp:taxon-name><tp:taxon-name-part taxon-name-part-type="order">Hymenoptera</tp:taxon-name-part></tp:taxon-name>, <tp:taxon-name><tp:taxon-name-part taxon-name-part-type="superfamily">Trigonalyoidea</tp:taxon-name-part></tp:taxon-name>).</article-title> <source>ZooKeys</source> <volume>385</volume>: <fpage>1</fpage>–<lpage>207</lpage>. <ext-link xlink:type="simple" ext-link-type="doi" xlink:href="10.3897/zookeys.385.6560">https://doi.org/10.3897/zookeys.385.6560</ext-link></mixed-citation></ref></ref-list></tp:taxon-treatment>
