# Supplementary material for: New species of Trigonalyidae (Hymenoptera) from NW China
Source: Zookeys. 2017 Sep 18;(698):17–58. doi: 10.3897/zookeys.698.13366 (PMC5673858; doi:10.3897/zookeys.698.13366)
Supplement: XML Treatment for Taeniogonalos [file zookeys.698.13366-treatment16.xml]

<!DOCTYPE tp:taxon-treatment
  PUBLIC "-//TaxonX//DTD Taxonomic Treatment Publishing DTD v0 20100105//EN" "tax-treatment-NSO.dtd">
<tp:taxon-treatment xmlns:tp="http://www.plazi.org/taxpub"><tp:treatment-meta><kwd-group><label>Taxon classification</label><kwd><named-content xmlns:xlink="http://www.w3.org/1999/xlink" content-type="kingdom">Animalia</named-content></kwd><kwd><named-content xmlns:xlink="http://www.w3.org/1999/xlink" content-type="order">Hymenoptera</named-content></kwd><kwd><named-content xmlns:xlink="http://www.w3.org/1999/xlink" content-type="family">Trigonalyidae</named-content></kwd></kwd-group><mixed-citation publication-type="journal"><person-group><name><surname>Tan</surname><given-names>Jiang-Li</given-names></name><name><surname>van Achterberg</surname><given-names>Cornelis</given-names></name><name><surname>Tan</surname><given-names>Qing-Qing</given-names></name><name><surname>Zhao</surname><given-names>Lin-Peng</given-names></name></person-group><article-title>New species of <tp:taxon-name><tp:taxon-name-part taxon-name-part-type="family">Trigonalyidae</tp:taxon-name-part></tp:taxon-name> (<tp:taxon-name><tp:taxon-name-part taxon-name-part-type="order">Hymenoptera</tp:taxon-name-part></tp:taxon-name>) from NW China</article-title><source>Zookeys</source><day>18</day><month>9</month><year>2017</year><volume>2017</volume><issue>698</issue><fpage>17</fpage><lpage>58</lpage><pub-id pub-id-type="doi">10.3897/zookeys.698.13366</pub-id></mixed-citation></tp:treatment-meta><tp:nomenclature><tp:taxon-name>
            <tp:taxon-name-part taxon-name-part-type="genus" reg="Taeniogonalos">Taeniogonalos</tp:taxon-name-part>
          </tp:taxon-name><tp:taxon-authority>Schulz, 1906</tp:taxon-authority><xref ref-type="fig" rid="F14">Figs 80–81</xref><xref ref-type="fig" rid="F15">, 82–91</xref><tp:nomenclature-citation-list><tp:nomenclature-citation><tp:taxon-name>
                <tp:taxon-name-part taxon-name-part-type="genus" reg="Taeniogonalos">Taeniogonalos</tp:taxon-name-part>
              </tp:taxon-name><comment>Schulz, 1906: 212; <xref ref-type="bibr" rid="B33">Weinstein and Austin 1991</xref>: 416; <xref ref-type="bibr" rid="B27">Tsuneki 1991</xref>: 59; <xref ref-type="bibr" rid="B4">Carmean and Kimsey 1998</xref>: 65; <xref ref-type="bibr" rid="B6">Chen et al. 2014</xref>: 95–193 (synonymy, references, diagnosis, key to Chinese species). Type species (by monotypy): <tp:taxon-name><tp:taxon-name-part taxon-name-part-type="genus" reg="Trigonalys">Trigonalys</tp:taxon-name-part> <tp:taxon-name-part taxon-name-part-type="species" reg="maculata">maculata</tp:taxon-name-part></tp:taxon-name> Smith, 1851.</comment></tp:nomenclature-citation></tp:nomenclature-citation-list></tp:nomenclature><tp:treatment-sec sec-type="biology" id="SECID0E3FCI"><title>Biology.</title><p>Reared as hyperparasitoid of parasitoid wasps (<tp:taxon-name><tp:taxon-name-part taxon-name-part-type="family">Ichneumonidae</tp:taxon-name-part></tp:taxon-name> and <tp:taxon-name><tp:taxon-name-part taxon-name-part-type="family">Braconidae</tp:taxon-name-part></tp:taxon-name>) and parasitoid flies (<tp:taxon-name><tp:taxon-name-part taxon-name-part-type="family">Tachinidae</tp:taxon-name-part></tp:taxon-name>) in caterpillars, but some species are primary parasitoids of Pergid sawflies in Australia (<xref ref-type="bibr" rid="B16">Raff 1934</xref>; <xref ref-type="bibr" rid="B5">Carne 1969</xref>; <xref ref-type="bibr" rid="B9">He and Chen 1986</xref>; Weinstein and Austin 1995; <xref ref-type="bibr" rid="B4">Carmean and Kimsey 1998</xref>). Collected mainly in April–October, rarely in November or January.</p></tp:treatment-sec><tp:treatment-sec sec-type="distribution" id="SECID0EBHCI"><title>Distribution.</title><p>This genus occurs in all major regions, but is unknown from Europe and western Nearctic region. Most of the species occur in the East Palaearctic, Northeast Oriental, and Neotropical regions (<xref ref-type="bibr" rid="B4">Carmean and Kimsey 1998</xref>).</p><p>
            <bold>Revised part of key to Chinese species of the genus <italic><tp:taxon-name><tp:taxon-name-part taxon-name-part-type="genus" reg="Taeniogonalos">Taeniogonalos</tp:taxon-name-part></tp:taxon-name></italic> Schulz</bold>
          </p><p>(for first part, see <xref ref-type="bibr" rid="B6">Chen et al. 2014</xref>)</p><table-wrap content-type="key" position="anchor" orientation="portrait"><table id="TID0EM5AG" rules="all"><tbody><tr><td rowspan="1" colspan="1">15</td><td rowspan="1" colspan="1">Occipital carina strongly widened medio-dorsally (in ♀ up to 1.5 times as wide as diameter of posterior ocellus) and with pair of circular carinae; third antennal segment of ♀ dark brown ventrally; second sternite of ♀ strongly convex and distinctly punctate medially; anteriorly vertex of ♀ finely punctate and with distinct smooth interspaces; mesosoma of ♀ with limited yellowish pattern or entirely black (as in ♂)</td><td rowspan="1" colspan="1">
                    <bold><italic><tp:taxon-name><tp:taxon-name-part taxon-name-part-type="genus" reg="Taeniogonalos">T.</tp:taxon-name-part> <tp:taxon-name-part taxon-name-part-type="species" reg="bucarinata">bucarinata</tp:taxon-name-part></tp:taxon-name></italic> Chen, van Achterberg, He &amp; Xu, 2014</bold>
                  </td></tr><tr><td rowspan="1" colspan="1">–</td><td rowspan="1" colspan="1">Occipital carina narrow and smooth medio-dorsally, <bold>if</bold> moderately lamelliform (in ♀ up to 0.5 times as wide as diameter of posterior ocellus in some <italic><tp:taxon-name><tp:taxon-name-part taxon-name-part-type="genus" reg="Taeniogonalos">T.</tp:taxon-name-part> <tp:taxon-name-part taxon-name-part-type="species" reg="taihorina">taihorina</tp:taxon-name-part></tp:taxon-name></italic>) then carina moderately widened medio-dorsally and with one crenula, third antennal segment of ♀ light brown ventrally, and second sternite of ♀ moderately convex and largely smooth medially; sculpture of vertex and colour of mesosoma of ♀ variable</td><td rowspan="1" colspan="1">
                    <bold>16</bold>
                  </td></tr><tr><td rowspan="1" colspan="1">16</td><td rowspan="1" colspan="1">Metasoma dorsally largely orange brown except first tergite and conspicuously densely and long setose; second sternite of ♂ distinctly impressed medio-posteriorly and tricoloured; metanotum of ♂ pale yellow or ivory medially</td><td rowspan="1" colspan="1">
                    <bold><italic><tp:taxon-name><tp:taxon-name-part taxon-name-part-type="genus" reg="Taeniogonalos">T.</tp:taxon-name-part> <tp:taxon-name-part taxon-name-part-type="species" reg="tricolorisoma">tricolorisoma</tp:taxon-name-part></tp:taxon-name></italic> Chen, van Achterberg, He &amp; Xu, 2014</bold>
                  </td></tr><tr><td rowspan="1" colspan="1">–</td><td rowspan="1" colspan="1">Metasoma dorsally black with yellowish pattern or nearly entirely black, its setosity rather sparse and short to medium-sized; second sternite of ♂ flattened medio-posteriorly and bicoloured or evenly convex and entirely black; metanotum of ♂ black medially or with pair of yellow (often small) patches</td><td rowspan="1" colspan="1">
                    <bold>17</bold>
                  </td></tr><tr><td rowspan="1" colspan="1">17</td><td rowspan="1" colspan="1">Second metasomal sternite of ♀ less convex medially and in lateral view its ventral border gradually sloping posteriorly (Fig. <xref ref-type="fig" rid="F14">81</xref>), strongly shiny medially <bold>and</bold> third sternite smooth anteriorly or nearly so; second sternite of ♂ evenly slightly convex medio-posteriorly; propodeum comparatively narrow, almost triangular in dorsal view (especially ♂, less so in ♀; Fig. <xref ref-type="fig" rid="F15">82</xref>) and with nearly straight lateral margins; [vertex largely smooth and often strongly shiny, black, without brownish patch; outer half of lateral mesoscutal lobe usually partly smooth and rather shiny; small species with hind trochanter of ♀ often yellow (Fig. <xref ref-type="fig" rid="F15">90</xref>), of ♂ more or less darkened]</td><td rowspan="1" colspan="1">
                    <bold><italic><tp:taxon-name><tp:taxon-name-part taxon-name-part-type="genus" reg="Taeniogonalos">T.</tp:taxon-name-part> <tp:taxon-name-part taxon-name-part-type="species" reg="alticola">alticola</tp:taxon-name-part></tp:taxon-name></italic> (Tsuneki, 1991)</bold>
                  </td></tr><tr><td rowspan="1" colspan="1">–</td><td rowspan="1" colspan="1">Second sternite of ♀ strongly convex medially and in lateral view its ventral border distinctly sloping posteriorly (Figs 527, 547 in <xref ref-type="bibr" rid="B6">Chen et al. 2014</xref>), moderately shiny medially <bold>and</bold> third sternite distinctly punctate anteriorly; second sternite of ♂ slightly flattened medio-posteriorly; propodeum somewhat wider, more oval in dorsal view and lateral margins curved; outer half of lateral mesoscutal lobe distinctly punctate or rugulose, rather matt; vertex distinctly punctate (but less so in small specimens) and moderately shiny</td><td rowspan="1" colspan="1">
                    <bold>18</bold>
                  </td></tr><!--PageBreak--><tr><td rowspan="1" colspan="1">18</td><td rowspan="1" colspan="1">Vertex with elongate brownish patches; third and fourth metasomal tergites very coarsely punctate; metanotum with a pair of yellow spots medially; third sternite coarsely and densely punctate medio-posteriorly (♂) or latero-posteriorly (♀) in front of membranous border; [propodeal foramen comparatively wide and less arched]</td><td rowspan="1" colspan="1">
                    <bold><italic><tp:taxon-name><tp:taxon-name-part taxon-name-part-type="genus" reg="Taeniogonalos">T.</tp:taxon-name-part> <tp:taxon-name-part taxon-name-part-type="species" reg="formosana">formosana</tp:taxon-name-part></tp:taxon-name></italic></bold> (Bischoff, 1913)</td></tr><tr><td rowspan="1" colspan="1">–</td><td rowspan="1" colspan="1">Vertex entirely black or rarely with small brownish patches; third and fourth metasomal tergites usually superficially punctate, rarely nearly as coarse as in <italic><tp:taxon-name><tp:taxon-name-part taxon-name-part-type="genus" reg="Taeniogonalos">T.</tp:taxon-name-part> <tp:taxon-name-part taxon-name-part-type="species" reg="formosana">formosana</tp:taxon-name-part></tp:taxon-name></italic>; metanotum black medially and at most with a pair of lateral yellow spots; third sternite usually more spaced and finer punctate posteriorly</td><td rowspan="1" colspan="1">
                    <bold><italic><tp:taxon-name><tp:taxon-name-part taxon-name-part-type="genus" reg="Taeniogonalos">T.</tp:taxon-name-part> <tp:taxon-name-part taxon-name-part-type="species" reg="taihorina">taihorina</tp:taxon-name-part></tp:taxon-name></italic> (Bischoff, 1914)</bold>
                  </td></tr></tbody></table></table-wrap></tp:treatment-sec><tp:treatment-sec><!--Section generated to contain objects referenced in tp:taxon-treatment.--><fig id="F14" position="float" orientation="portrait"><label>Figures 80, 81.</label><caption><p>
          <italic><tp:taxon-name><tp:taxon-name-part taxon-name-part-type="genus" reg="Taeniogonalos">Taeniogonalos</tp:taxon-name-part> <tp:taxon-name-part taxon-name-part-type="species" reg="alticola">alticola</tp:taxon-name-part></tp:taxon-name></italic> (Tsuneki), female, Ningxia (Liupan Mt.). <bold>80</bold> habitus lateral <bold>81</bold> metasomal lateral.</p></caption><graphic xmlns:xlink="http://www.w3.org/1999/xlink" xlink:href="zookeys-698-017-g014.jpg" position="float" orientation="portrait" xlink:type="simple" id="oo_156143.jpg"/></fig><fig id="F15" position="float" orientation="portrait"><label>Figures 82–91.</label><caption><p>
          <italic><tp:taxon-name><tp:taxon-name-part taxon-name-part-type="genus" reg="Taeniogonalos">Taeniogonalos</tp:taxon-name-part> <tp:taxon-name-part taxon-name-part-type="species" reg="alticola">alticola</tp:taxon-name-part></tp:taxon-name></italic> (Tsuneki), female, Ningxia (Liupan Mt.). <bold>82</bold> fore wing <bold>83</bold> mesosoma dorsal <bold>84</bold> mesosoma lateral <bold>85</bold> metasoma dorsal <bold>86</bold> metasoma ventral <bold>87</bold> head dorsal <bold>88</bold> head anterior <bold>89</bold> head lateral <bold>90</bold> antenna lateral <bold>91</bold> hind leg lateral.</p></caption><graphic xmlns:xlink="http://www.w3.org/1999/xlink" xlink:href="zookeys-698-017-g015.jpg" position="float" orientation="portrait" xlink:type="simple" id="oo_156144.jpg"/></fig></tp:treatment-sec><ref-list><ref id="B33"><mixed-citation xmlns:xlink="http://www.w3.org/1999/xlink" xlink:type="simple">
          <person-group><name name-style="western"><surname>Weinstein</surname><given-names>P</given-names></name><name name-style="western"><surname>Austin</surname><given-names>AD</given-names></name></person-group> (<year>1991</year>) <article-title>The host relationships of trigonalyid wasps (<tp:taxon-name><tp:taxon-name-part taxon-name-part-type="order">Hymenoptera</tp:taxon-name-part></tp:taxon-name>: <tp:taxon-name><tp:taxon-name-part taxon-name-part-type="family">Trigonalyidae</tp:taxon-name-part></tp:taxon-name>), with a review of their biology and catalogue to world species.</article-title> <source>Journal of Natural History</source> <volume>25</volume>(<issue>2</issue>): <fpage>399</fpage>–<lpage>433</lpage>. <ext-link xlink:type="simple" ext-link-type="doi" xlink:href="10.1080/00222939100770281">https://doi.org/10.1080/00222939100770281</ext-link></mixed-citation></ref><ref id="B27"><mixed-citation xmlns:xlink="http://www.w3.org/1999/xlink" xlink:type="simple">
          <person-group><name name-style="western"><surname>Tsuneki</surname><given-names>K</given-names></name></person-group> (<year>1991</year>) <article-title>Revision of the <tp:taxon-name><tp:taxon-name-part taxon-name-part-type="family">Trigonalidae</tp:taxon-name-part></tp:taxon-name> of Japan and adjacent territories (<tp:taxon-name><tp:taxon-name-part taxon-name-part-type="order">Hymenoptera</tp:taxon-name-part></tp:taxon-name>).</article-title> <source>Special Publications Japan Hymenopterists Association</source> <volume>37</volume>: <fpage>1</fpage>–<lpage>68</lpage>.</mixed-citation></ref><ref id="B4"><mixed-citation xmlns:xlink="http://www.w3.org/1999/xlink" xlink:type="simple">
          <person-group><name name-style="western"><surname>Carmean</surname><given-names>D</given-names></name><name name-style="western"><surname>Kimsey</surname><given-names>L</given-names></name></person-group> (<year>1998</year>) <article-title>Phylogenetic revision of the parasitoid wasp family <tp:taxon-name><tp:taxon-name-part taxon-name-part-type="family">Trigonalidae</tp:taxon-name-part></tp:taxon-name> (<tp:taxon-name><tp:taxon-name-part taxon-name-part-type="order">Hymenoptera</tp:taxon-name-part></tp:taxon-name>).</article-title> <source>Systematic Entomology</source> <volume>23</volume>: <fpage>35</fpage>–<lpage>76</lpage>. <ext-link xlink:type="simple" ext-link-type="doi" xlink:href="10.1046/j.1365-3113.1998.00042.x">https://doi.org/10.1046/j.1365-3113.1998.00042.x</ext-link></mixed-citation></ref><ref id="B6"><mixed-citation xmlns:xlink="http://www.w3.org/1999/xlink" xlink:type="simple">
          <person-group><name name-style="western"><surname>Chen</surname><given-names>H-Y</given-names></name><name name-style="western"><surname>van Achterberg</surname><given-names>C</given-names></name><name name-style="western"><surname>He</surname><given-names>J-H</given-names></name><name name-style="western"><surname>Xu</surname><given-names>Z-F</given-names></name></person-group> (<year>2014</year>) <article-title>A revision of the Chinese <tp:taxon-name><tp:taxon-name-part taxon-name-part-type="family">Trigonalyidae</tp:taxon-name-part></tp:taxon-name> (<tp:taxon-name><tp:taxon-name-part taxon-name-part-type="order">Hymenoptera</tp:taxon-name-part></tp:taxon-name>, <tp:taxon-name><tp:taxon-name-part taxon-name-part-type="superfamily">Trigonalyoidea</tp:taxon-name-part></tp:taxon-name>).</article-title> <source>ZooKeys</source> <volume>385</volume>: <fpage>1</fpage>–<lpage>207</lpage>. <ext-link xlink:type="simple" ext-link-type="doi" xlink:href="10.3897/zookeys.385.6560">https://doi.org/10.3897/zookeys.385.6560</ext-link></mixed-citation></ref><ref id="B16"><mixed-citation xmlns:xlink="http://www.w3.org/1999/xlink" xlink:type="simple">
          <person-group><name name-style="western"><surname>Raff</surname><given-names>JW</given-names></name></person-group> (<year>1934</year>) <article-title>Observations on saw-flies of the genus <italic><tp:taxon-name><tp:taxon-name-part taxon-name-part-type="genus">Perga</tp:taxon-name-part></tp:taxon-name></italic> , with notes on some reared primary parasites of the families <tp:taxon-name><tp:taxon-name-part taxon-name-part-type="family">Trigonalidae</tp:taxon-name-part></tp:taxon-name>, <tp:taxon-name><tp:taxon-name-part taxon-name-part-type="family">Ichneumonidae</tp:taxon-name-part></tp:taxon-name>, and <tp:taxon-name><tp:taxon-name-part taxon-name-part-type="family">Tachinidae</tp:taxon-name-part></tp:taxon-name>.</article-title> <source>Proceedings of the Royal Society of Victoria</source> <volume>47</volume>: <fpage>54</fpage>–<lpage>77</lpage>.</mixed-citation></ref><ref id="B5"><mixed-citation xmlns:xlink="http://www.w3.org/1999/xlink" xlink:type="simple">
          <person-group><name name-style="western"><surname>Carne</surname><given-names>PB</given-names></name></person-group> (<year>1969</year>) <article-title>On the population dynamics of the Eucalypt-defoliating sawfly <italic><tp:taxon-name><tp:taxon-name-part taxon-name-part-type="genus">Perga</tp:taxon-name-part> <tp:taxon-name-part taxon-name-part-type="species">affinis</tp:taxon-name-part> <tp:taxon-name-part taxon-name-part-type="subspecies">affinis</tp:taxon-name-part></tp:taxon-name></italic> Kirby (<tp:taxon-name><tp:taxon-name-part taxon-name-part-type="order">Hymenoptera</tp:taxon-name-part></tp:taxon-name>).</article-title> <source>Australian Journal of Zoology</source> <volume>17</volume>: <fpage>113</fpage>–<lpage>141</lpage>. <ext-link xlink:type="simple" ext-link-type="doi" xlink:href="10.1071/ZO9690113">https://doi.org/10.1071/ZO9690113</ext-link></mixed-citation></ref><ref id="B9"><mixed-citation xmlns:xlink="http://www.w3.org/1999/xlink" xlink:type="simple">
          <person-group><name name-style="western"><surname>He</surname><given-names>J-H</given-names></name><name name-style="western"><surname>Chen</surname><given-names>H-L</given-names></name></person-group> (<year>1986</year>) <article-title><italic><tp:taxon-name><tp:taxon-name-part taxon-name-part-type="genus">Poecilogonalos</tp:taxon-name-part> <tp:taxon-name-part taxon-name-part-type="species">flavoscutellata</tp:taxon-name-part></tp:taxon-name></italic> Chen (<tp:taxon-name><tp:taxon-name-part taxon-name-part-type="order">Hymenoptera</tp:taxon-name-part></tp:taxon-name>: <tp:taxon-name><tp:taxon-name-part taxon-name-part-type="family">Trigonalidae</tp:taxon-name-part></tp:taxon-name>), an epiparasite of the <italic><tp:taxon-name><tp:taxon-name-part taxon-name-part-type="genus">Locastra</tp:taxon-name-part> <tp:taxon-name-part taxon-name-part-type="species">muscosalis</tp:taxon-name-part></tp:taxon-name></italic> Walker (<tp:taxon-name><tp:taxon-name-part taxon-name-part-type="order">Lepidoptera</tp:taxon-name-part></tp:taxon-name>: <tp:taxon-name><tp:taxon-name-part taxon-name-part-type="family">Pyralidae</tp:taxon-name-part></tp:taxon-name>).</article-title> <source>Acta Agriculturae Universitatis Zhejiangensis</source> <volume>12</volume>(<issue>2</issue>): <fpage>231</fpage>–<lpage>232</lpage>. [In Chinese]</mixed-citation></ref></ref-list></tp:taxon-treatment>
