# Supplementary material for: New species of Trigonalyidae (Hymenoptera) from NW China
Source: Zookeys. 2017 Sep 18;(698):17–58. doi: 10.3897/zookeys.698.13366 (PMC5673858; doi:10.3897/zookeys.698.13366)
Supplement: XML Treatment for Taeniogonalos alticola [file zookeys.698.13366-treatment17.xml]

<!DOCTYPE tp:taxon-treatment
  PUBLIC "-//TaxonX//DTD Taxonomic Treatment Publishing DTD v0 20100105//EN" "tax-treatment-NSO.dtd">
<tp:taxon-treatment xmlns:tp="http://www.plazi.org/taxpub"><tp:treatment-meta><kwd-group><label>Taxon classification</label><kwd><named-content xmlns:xlink="http://www.w3.org/1999/xlink" content-type="kingdom">Animalia</named-content></kwd><kwd><named-content xmlns:xlink="http://www.w3.org/1999/xlink" content-type="order">Hymenoptera</named-content></kwd><kwd><named-content xmlns:xlink="http://www.w3.org/1999/xlink" content-type="family">Trigonalyidae</named-content></kwd></kwd-group><mixed-citation publication-type="journal"><person-group><name><surname>Tan</surname><given-names>Jiang-Li</given-names></name><name><surname>van Achterberg</surname><given-names>Cornelis</given-names></name><name><surname>Tan</surname><given-names>Qing-Qing</given-names></name><name><surname>Zhao</surname><given-names>Lin-Peng</given-names></name></person-group><article-title>New species of <tp:taxon-name><tp:taxon-name-part taxon-name-part-type="family">Trigonalyidae</tp:taxon-name-part></tp:taxon-name> (<tp:taxon-name><tp:taxon-name-part taxon-name-part-type="order">Hymenoptera</tp:taxon-name-part></tp:taxon-name>) from NW China</article-title><source>Zookeys</source><day>18</day><month>9</month><year>2017</year><volume>2017</volume><issue>698</issue><fpage>17</fpage><lpage>58</lpage><pub-id pub-id-type="doi">10.3897/zookeys.698.13366</pub-id></mixed-citation></tp:treatment-meta><tp:nomenclature><tp:taxon-name>
            <tp:taxon-name-part taxon-name-part-type="genus" reg="Taeniogonalos">Taeniogonalos</tp:taxon-name-part>
            <tp:taxon-name-part taxon-name-part-type="species" reg="alticola">alticola</tp:taxon-name-part>
          </tp:taxon-name><tp:taxon-authority>(Tsuneki, 1991)</tp:taxon-authority><xref ref-type="fig" rid="F14">Figs 80–81</xref><xref ref-type="fig" rid="F15">, 82–91</xref><!--PageBreak--><tp:nomenclature-citation-list><tp:nomenclature-citation><tp:taxon-name>
                <tp:taxon-name-part taxon-name-part-type="genus" reg="Taiwanogonalos">Taiwanogonalos</tp:taxon-name-part> <tp:taxon-name-part taxon-name-part-type="species" reg="alticola">alticola</tp:taxon-name-part></tp:taxon-name><comment>Tsuneki, 1991: 42. Synonymized with <tp:taxon-name><tp:taxon-name-part taxon-name-part-type="genus" reg="Taeniogonalos">Taeniogonalos</tp:taxon-name-part> <tp:taxon-name-part taxon-name-part-type="species" reg="maga">maga</tp:taxon-name-part></tp:taxon-name> (Teranishi, 1929) by <xref ref-type="bibr" rid="B4">Carmean and Kimsey 1998</xref> and re-instated as valid species by <xref ref-type="bibr" rid="B6">Chen et al. (2014)</xref>.</comment></tp:nomenclature-citation><tp:nomenclature-citation><tp:taxon-name>
                <tp:taxon-name-part taxon-name-part-type="genus" reg="Taeniogonalos">Taeniogonalos</tp:taxon-name-part> <tp:taxon-name-part taxon-name-part-type="species" reg="alticola">alticola</tp:taxon-name-part></tp:taxon-name><comment>; <xref ref-type="bibr" rid="B6">Chen et al. 2014</xref>: 101–108 (description, diagnosis, distribution).</comment></tp:nomenclature-citation><tp:nomenclature-citation><tp:taxon-name>
                <tp:taxon-name-part taxon-name-part-type="genus" reg="Taiwanogonalos">Taiwanogonalos</tp:taxon-name-part> <tp:taxon-name-part taxon-name-part-type="species" reg="alishana">alishana</tp:taxon-name-part></tp:taxon-name><comment>Tsuneki, 1991: 36. Synonymized by <xref ref-type="bibr" rid="B4">Carmean and Kimsey 1998</xref> with <tp:taxon-name><tp:taxon-name-part taxon-name-part-type="genus" reg="Taeniogonalos">T.</tp:taxon-name-part> <tp:taxon-name-part taxon-name-part-type="species" reg="maga">maga</tp:taxon-name-part></tp:taxon-name>. <bold>Syn. n.</bold></comment></tp:nomenclature-citation></tp:nomenclature-citation-list></tp:nomenclature><tp:treatment-sec sec-type="material" id="SECID0E3SCI"><title>Material.</title><p>4 ♀ (<abbrev xmlns:xlink="http://www.w3.org/1999/xlink" content-type="institution" xlink:title="Northwest University" id="ABBRID0ECTCI" xlink:type="simple">NWUX</abbrev>), “NW China: Shaanxi, Lower Changqing Re[ser]v[e], Shanshuping, 1445 m, N33.67 E107.57, 18.vi.–17.vii.2016, Y[ellow Malaise] T[rap], Zhao Lin-Peng, <abbrev xmlns:xlink="http://www.w3.org/1999/xlink" content-type="institution" xlink:title="Northwest University" id="ABBRID0EHTCI" xlink:type="simple">NWUX</abbrev>”; 4 ♀ + 8 ♂ (<abbrev xmlns:xlink="http://www.w3.org/1999/xlink" content-type="institution" xlink:title="Northwest University" id="ABBRID0EMTCI" xlink:type="simple">NWUX</abbrev>, <named-content xmlns:xlink="http://www.w3.org/1999/xlink" content-type="dwc:institutional_code" xlink:type="simple">RMNH</named-content>), “NW. China: Shaanxi, Xunyangba, Ningshaan, 1481 m, Y[ellow] and G[reen Malaise] trap, 1.vii.–17.viiii.2016, <named-content xmlns:xlink="http://www.w3.org/1999/xlink" content-type="dwc:verbatimCoordinates" xlink:type="simple"><named-content content-type="geo-json" specific-use="{&#34;type&#34;:&#34;Point&#34;,&#34;coordinates&#34;:[108.533333,33.550000]}" id="NCID0EZTCI" xlink:type="simple">33°33'N, 108°32'E</named-content></named-content>, Jiangli Tan/Qingqing Tan, <abbrev xmlns:xlink="http://www.w3.org/1999/xlink" content-type="institution" xlink:title="Northwest University" id="ABBRID0E5TCI" xlink:type="simple">NWUX</abbrev>”; 3 ♂ (<abbrev xmlns:xlink="http://www.w3.org/1999/xlink" content-type="institution" xlink:title="Northwest University" id="ABBRID0EDUCI" xlink:type="simple">NWUX</abbrev>), id., but Green Malaise trap, 20.v.–23.vi.2016; 1 ♀ (<abbrev xmlns:xlink="http://www.w3.org/1999/xlink" content-type="institution" xlink:title="Northwest University" id="ABBRID0EIUCI" xlink:type="simple">NWUX</abbrev>), “NW China: Ningxia, Liupan Mt., Jingyuan, Dongshanpo For[est] Farm, <named-content xmlns:xlink="http://www.w3.org/1999/xlink" content-type="dwc:verbatimCoordinates" xlink:type="simple"><named-content content-type="geo-json" specific-use="{&#34;type&#34;:&#34;Point&#34;,&#34;coordinates&#34;:[106.333333,35.390556]}" id="NCID0EQUCI" xlink:type="simple">N35°23'26” E106°20</named-content></named-content>'34.27”, 4.viii.2015, c 1800 m, Jiangli Tan, <abbrev xmlns:xlink="http://www.w3.org/1999/xlink" content-type="institution" xlink:title="Northwest University" id="ABBRID0EVUCI" xlink:type="simple">NWUX</abbrev>”; 1 ♀ (<abbrev xmlns:xlink="http://www.w3.org/1999/xlink" content-type="institution" xlink:title="Northwest University" id="ABBRID0E1UCI" xlink:type="simple">NWUX</abbrev>), “NW. China: Shaanxi, Panda valley, Foping, 1411 m, black Mal[aise] trap, 1.vii–18.viii.2016, <named-content xmlns:xlink="http://www.w3.org/1999/xlink" content-type="dwc:verbatimCoordinates" xlink:type="simple"><named-content content-type="geo-json" specific-use="{&#34;type&#34;:&#34;Point&#34;,&#34;coordinates&#34;:[108.616667,34.116667]}" id="NCID0ECVCI" xlink:type="simple">33°67'N, 107°97'E</named-content></named-content>, Jiangli Tan, <abbrev xmlns:xlink="http://www.w3.org/1999/xlink" content-type="institution" xlink:title="Northwest University" id="ABBRID0EHVCI" xlink:type="simple">NWUX</abbrev>”; 1 ♂ (<abbrev xmlns:xlink="http://www.w3.org/1999/xlink" content-type="institution" xlink:title="Northwest University" id="ABBRID0EMVCI" xlink:type="simple">NWUX</abbrev>), “NW China: Shaanxi, Huanghualing, Zhashui, 1408 m, 20.v.–1.vii.2016, <named-content xmlns:xlink="http://www.w3.org/1999/xlink" content-type="dwc:verbatimCoordinates" xlink:type="simple"><named-content content-type="geo-json" specific-use="{&#34;type&#34;:&#34;Point&#34;,&#34;coordinates&#34;:[109.466667,34.333333]}" id="NCID0EUVCI" xlink:type="simple">33°80'N, 108°88'E</named-content></named-content>, yellow [Malaise] trap, J-L Tan &amp; Q-Q Tan, <abbrev xmlns:xlink="http://www.w3.org/1999/xlink" content-type="institution" xlink:title="Northwest University" id="ABBRID0EZVCI" xlink:type="simple">NWUX</abbrev>”; 1 ♀ (<abbrev xmlns:xlink="http://www.w3.org/1999/xlink" content-type="institution" xlink:title="Northwest University" id="ABBRID0E5VCI" xlink:type="simple">NWUX</abbrev>), “NW China: Shaanxi, Ningshaan, from Huangguan to Xunyangba, 1236 m, <named-content xmlns:xlink="http://www.w3.org/1999/xlink" content-type="dwc:verbatimCoordinates" xlink:type="simple"><named-content content-type="geo-json" specific-use="{&#34;type&#34;:&#34;Point&#34;,&#34;coordinates&#34;:[105.600000,33.900000]}" id="NCID0EGWCI" xlink:type="simple">33°54'N, 105°36'E</named-content></named-content>, 1.vii.–17.viii.2016, black Mal[aise] trap, J-L Tan &amp; Q-Q Tan, <abbrev xmlns:xlink="http://www.w3.org/1999/xlink" content-type="institution" xlink:title="Northwest University" id="ABBRID0ELWCI" xlink:type="simple">NWUX</abbrev>”; 1 ♀ (<abbrev xmlns:xlink="http://www.w3.org/1999/xlink" content-type="institution" xlink:title="Northwest University" id="ABBRID0EQWCI" xlink:type="simple">NWUX</abbrev>), “NW China: Shaanxi, Liping Nat. For. P., MT 1+2, c. 1495 m, 22.vi.–4.ix.2015, <named-content xmlns:xlink="http://www.w3.org/1999/xlink" content-type="dwc:verbatimCoordinates" xlink:type="simple"><named-content content-type="geo-json" specific-use="{&#34;type&#34;:&#34;Point&#34;,&#34;coordinates&#34;:[106.664444,32.792500]}" id="NCID0EYWCI" xlink:type="simple">32°47'33"N 106°39'52"E</named-content></named-content>, JL. Tan &amp; C. v. Achterberg, <abbrev xmlns:xlink="http://www.w3.org/1999/xlink" content-type="institution" xlink:title="Northwest University" id="ABBRID0E4WCI" xlink:type="simple">NWUX</abbrev>”; 1 ♀ + 2 ♂ (<abbrev xmlns:xlink="http://www.w3.org/1999/xlink" content-type="institution" xlink:title="Northwest University" id="ABBRID0ECXCI" xlink:type="simple">NWUX</abbrev>): “NW China: Shaanxi, Ningqiang, Hanzhong, Tiankeng, Chanjiyan, <named-content xmlns:xlink="http://www.w3.org/1999/xlink" content-type="dwc:verbatimCoordinates" xlink:type="simple"><named-content content-type="geo-json" specific-use="{&#34;type&#34;:&#34;Point&#34;,&#34;coordinates&#34;:[106.300000,32.460000]}" id="NCID0EKXCI" xlink:type="simple">N32.46° E106.30°</named-content></named-content>, 25.vi-22.vii.2017, b[lack] Mal. trap, alt. 1638 m, Tan Jiangli, <abbrev xmlns:xlink="http://www.w3.org/1999/xlink" content-type="institution" xlink:title="Northwest University" id="ABBRID0EPXCI" xlink:type="simple">NWUX</abbrev>”. First report of female and new for continental China.</p></tp:treatment-sec><tp:treatment-sec sec-type="description" id="SECID0EUXCI"><title>Description.</title><p>Illustrated ♀ from Liupan Mt., length of body 5.6 mm (of fore wing 5.1 mm).</p><p>
            <italic>Head</italic>. Antenna with 20 segments; frons coarsely punctate, with smooth interspaces narrower than punctures and with some rugae anteriorly (Fig. <xref ref-type="fig" rid="F15">88</xref>); vertex largely <!--PageBreak-->smooth and strongly shiny posteriorly, but spaced moderately punctate anteriorly (Fig. <xref ref-type="fig" rid="F15">87</xref>); temple smooth except some punctures near eye and mandible (Fig. <xref ref-type="fig" rid="F15">89</xref>); head gradually narrowed behind eyes, eye in dorsal view 1.1 times as long as temple (Fig. <xref ref-type="fig" rid="F15">87</xref>); occipital carina narrow, non-lamelliform and smooth dorsally (Fig. <xref ref-type="fig" rid="F15">87</xref>); supra-antennal elevations medium-sized (about half as long as scapus), outer side subvertical anteriorly and with few rather small punctures and apically with few striae (Fig. <xref ref-type="fig" rid="F15">87</xref>); clypeus slightly concave medio-ventrally and with blunt tubercle above it.</p><p>
            <italic>Mesosoma</italic>. Length of mesosoma 1.5 times its height; propleuron largely rugose; mesopleuron below transverse mesopleural groove rugulose, above groove densely rugose but posteriorly largely smooth (Fig. <xref ref-type="fig" rid="F15">84</xref>); transverse mesopleural groove wide, deep and coarsely crenulated; mesosternum mainly transversely aciculate; notauli rather <!--PageBreak--><!--PageBreak-->wide, deep and coarsely crenulated; middle lobe of mesoscutum transversely rugulose, but posteriorly with some rugae and anterior pair of smooth stripes rather conspicuous, lateral lobe with coarse rugae but laterally largely smooth or superficially rugulose (Fig. <xref ref-type="fig" rid="F15">83</xref>); scutellar sulcus rather wide and coarsely crenulated; scutellum reticulate-rugulose and medially slightly longitudinally depressed laterally (Fig. <xref ref-type="fig" rid="F15">83</xref>); metanotum rugose and medially flattened, but submedially convex (Fig. <xref ref-type="fig" rid="F15">83</xref>); propodeum slender, lateral sides nearly straight, its surface shiny, finely rugose anteriorly and superficially rugulose posteriorly (Fig. <xref ref-type="fig" rid="F15">83</xref>); posterior propodeal carina narrow lamelliform medially and strongly arched, foramen medially 0.4 times higher than wide basally.</p><p>
            <italic>Wings.</italic> Fore wing: length of vein 1-M 1.7 times as long as vein 1-SR (Fig. <xref ref-type="fig" rid="F15">82</xref>); second submarginal cell 1.3 times as long as third cell.</p><p>
            <italic>Metasoma</italic>. First tergite 0.6 times as long as its apical width, smooth and medially largely depressed (Fig. <xref ref-type="fig" rid="F15">85</xref>); metasoma smooth and strongly shiny, third–fifth tergites superficially punctulate (Fig. <xref ref-type="fig" rid="F15">86</xref>); second sternite strongly shiny and convex; second–fourth sternites superficially spaced punctulate or finely punctate; third sternite slightly concave and about 0.3 times as long as second sternite (Fig. <xref ref-type="fig" rid="F15">86</xref>).</p><p>
            <italic>Colour.</italic> Black; palpi dark brown basally and pale brown apically; antenna pale brown, but scapus and apical 0.4 of antenna darkened; inner orbita slightly brownish near level of antennal sockets; mandible mainly dark brown, but medially pale brown; sixth tergite yellowish ivory; robust hind trochanter and trochantellus mainly white except some slightly brownish small patches; fore and middle tibiae and tarsi brownish yellow, but middle tibia dark brown posteriorly; remainder of legs, tegulae and pterostigma dark brown; wing membrane subhyaline except for infuscated patch near apex of fore wing (Fig. <xref ref-type="fig" rid="F15">82</xref>).</p></tp:treatment-sec><tp:treatment-sec sec-type="notes" id="SECID0ES1CI"><title>Notes.</title><p>The holotype of <italic><tp:taxon-name><tp:taxon-name-part taxon-name-part-type="genus" reg="Taiwanogonalos">T.</tp:taxon-name-part> <tp:taxon-name-part taxon-name-part-type="species" reg="alishana">alishana</tp:taxon-name-part></tp:taxon-name></italic> fits better with <italic><tp:taxon-name><tp:taxon-name-part taxon-name-part-type="genus" reg="Taeniogonalos">T.</tp:taxon-name-part> <tp:taxon-name-part taxon-name-part-type="species" reg="alticola">alticola</tp:taxon-name-part></tp:taxon-name></italic> than with <italic><tp:taxon-name><tp:taxon-name-part taxon-name-part-type="genus" reg="Taeniogonalos">T.</tp:taxon-name-part> <tp:taxon-name-part taxon-name-part-type="species" reg="taihorina">taihorina</tp:taxon-name-part></tp:taxon-name></italic> considering its sculpture. The male holotype has been collected at the same day and locality as the male holotype of <italic><tp:taxon-name><tp:taxon-name-part taxon-name-part-type="genus" reg="Taeniogonalos">T.</tp:taxon-name-part> <tp:taxon-name-part taxon-name-part-type="species" reg="alticola">alticola</tp:taxon-name-part></tp:taxon-name></italic>.</p></tp:treatment-sec><tp:treatment-sec sec-type="distribution" id="SECID0EE3CI"><title>Distribution.</title><p>China (*Ningxia, *Shaanxi, Taiwan). Collected at 1236–1800 m.</p></tp:treatment-sec><tp:treatment-sec><!--Section generated to contain objects referenced in tp:taxon-treatment.--><fig id="F14" position="float" orientation="portrait"><label>Figures 80, 81.</label><caption><p>
          <italic><tp:taxon-name><tp:taxon-name-part taxon-name-part-type="genus" reg="Taeniogonalos">Taeniogonalos</tp:taxon-name-part> <tp:taxon-name-part taxon-name-part-type="species" reg="alticola">alticola</tp:taxon-name-part></tp:taxon-name></italic> (Tsuneki), female, Ningxia (Liupan Mt.). <bold>80</bold> habitus lateral <bold>81</bold> metasomal lateral.</p></caption><graphic xmlns:xlink="http://www.w3.org/1999/xlink" xlink:href="zookeys-698-017-g014.jpg" position="float" orientation="portrait" xlink:type="simple" id="oo_156143.jpg"/></fig><fig id="F15" position="float" orientation="portrait"><label>Figures 82–91.</label><caption><p>
          <italic><tp:taxon-name><tp:taxon-name-part taxon-name-part-type="genus" reg="Taeniogonalos">Taeniogonalos</tp:taxon-name-part> <tp:taxon-name-part taxon-name-part-type="species" reg="alticola">alticola</tp:taxon-name-part></tp:taxon-name></italic> (Tsuneki), female, Ningxia (Liupan Mt.). <bold>82</bold> fore wing <bold>83</bold> mesosoma dorsal <bold>84</bold> mesosoma lateral <bold>85</bold> metasoma dorsal <bold>86</bold> metasoma ventral <bold>87</bold> head dorsal <bold>88</bold> head anterior <bold>89</bold> head lateral <bold>90</bold> antenna lateral <bold>91</bold> hind leg lateral.</p></caption><graphic xmlns:xlink="http://www.w3.org/1999/xlink" xlink:href="zookeys-698-017-g015.jpg" position="float" orientation="portrait" xlink:type="simple" id="oo_156144.jpg"/></fig></tp:treatment-sec><ref-list><ref id="B4"><mixed-citation xmlns:xlink="http://www.w3.org/1999/xlink" xlink:type="simple">
          <person-group><name name-style="western"><surname>Carmean</surname><given-names>D</given-names></name><name name-style="western"><surname>Kimsey</surname><given-names>L</given-names></name></person-group> (<year>1998</year>) <article-title>Phylogenetic revision of the parasitoid wasp family <tp:taxon-name><tp:taxon-name-part taxon-name-part-type="family">Trigonalidae</tp:taxon-name-part></tp:taxon-name> (<tp:taxon-name><tp:taxon-name-part taxon-name-part-type="order">Hymenoptera</tp:taxon-name-part></tp:taxon-name>).</article-title> <source>Systematic Entomology</source> <volume>23</volume>: <fpage>35</fpage>–<lpage>76</lpage>. <ext-link xlink:type="simple" ext-link-type="doi" xlink:href="10.1046/j.1365-3113.1998.00042.x">https://doi.org/10.1046/j.1365-3113.1998.00042.x</ext-link></mixed-citation></ref><ref id="B6"><mixed-citation xmlns:xlink="http://www.w3.org/1999/xlink" xlink:type="simple">
          <person-group><name name-style="western"><surname>Chen</surname><given-names>H-Y</given-names></name><name name-style="western"><surname>van Achterberg</surname><given-names>C</given-names></name><name name-style="western"><surname>He</surname><given-names>J-H</given-names></name><name name-style="western"><surname>Xu</surname><given-names>Z-F</given-names></name></person-group> (<year>2014</year>) <article-title>A revision of the Chinese <tp:taxon-name><tp:taxon-name-part taxon-name-part-type="family">Trigonalyidae</tp:taxon-name-part></tp:taxon-name> (<tp:taxon-name><tp:taxon-name-part taxon-name-part-type="order">Hymenoptera</tp:taxon-name-part></tp:taxon-name>, <tp:taxon-name><tp:taxon-name-part taxon-name-part-type="superfamily">Trigonalyoidea</tp:taxon-name-part></tp:taxon-name>).</article-title> <source>ZooKeys</source> <volume>385</volume>: <fpage>1</fpage>–<lpage>207</lpage>. <ext-link xlink:type="simple" ext-link-type="doi" xlink:href="10.3897/zookeys.385.6560">https://doi.org/10.3897/zookeys.385.6560</ext-link></mixed-citation></ref></ref-list></tp:taxon-treatment>
