# Supplementary material for: New species of Trigonalyidae (Hymenoptera) from NW China
Source: Zookeys. 2017 Sep 18;(698):17–58. doi: 10.3897/zookeys.698.13366 (PMC5673858; doi:10.3897/zookeys.698.13366)
Supplement: XML Treatment for Taeniogonalos fasciata [file zookeys.698.13366-treatment19.xml]

<!DOCTYPE tp:taxon-treatment
  PUBLIC "-//TaxonX//DTD Taxonomic Treatment Publishing DTD v0 20100105//EN" "tax-treatment-NSO.dtd">
<tp:taxon-treatment xmlns:tp="http://www.plazi.org/taxpub"><tp:treatment-meta><kwd-group><label>Taxon classification</label><kwd><named-content xmlns:xlink="http://www.w3.org/1999/xlink" content-type="kingdom">Animalia</named-content></kwd><kwd><named-content xmlns:xlink="http://www.w3.org/1999/xlink" content-type="order">Hymenoptera</named-content></kwd><kwd><named-content xmlns:xlink="http://www.w3.org/1999/xlink" content-type="family">Trigonalyidae</named-content></kwd></kwd-group><mixed-citation publication-type="journal"><person-group><name><surname>Tan</surname><given-names>Jiang-Li</given-names></name><name><surname>van Achterberg</surname><given-names>Cornelis</given-names></name><name><surname>Tan</surname><given-names>Qing-Qing</given-names></name><name><surname>Zhao</surname><given-names>Lin-Peng</given-names></name></person-group><article-title>New species of <tp:taxon-name><tp:taxon-name-part taxon-name-part-type="family">Trigonalyidae</tp:taxon-name-part></tp:taxon-name> (<tp:taxon-name><tp:taxon-name-part taxon-name-part-type="order">Hymenoptera</tp:taxon-name-part></tp:taxon-name>) from NW China</article-title><source>Zookeys</source><day>18</day><month>9</month><year>2017</year><volume>2017</volume><issue>698</issue><fpage>17</fpage><lpage>58</lpage><pub-id pub-id-type="doi">10.3897/zookeys.698.13366</pub-id></mixed-citation></tp:treatment-meta><tp:nomenclature><tp:taxon-name>
            <tp:taxon-name-part taxon-name-part-type="genus" reg="Taeniogonalos">Taeniogonalos</tp:taxon-name-part>
            <tp:taxon-name-part taxon-name-part-type="species" reg="fasciata">fasciata</tp:taxon-name-part>
          </tp:taxon-name><tp:taxon-authority>(Strand, 1913)</tp:taxon-authority><tp:nomenclature-citation-list><tp:nomenclature-citation><tp:taxon-name>
                <tp:taxon-name-part taxon-name-part-type="genus" reg="Poecilogonalos">Poecilogonalos</tp:taxon-name-part> <tp:taxon-name-part taxon-name-part-type="species" reg="fasciata">fasciata</tp:taxon-name-part></tp:taxon-name><comment>Strand, 1913: 97; <xref ref-type="bibr" rid="B33">Weinstein and Austin 1991</xref>: 422; <xref ref-type="bibr" rid="B13">Lelej 1995</xref>: 14; <xref ref-type="bibr" rid="B10">He and Lou 2001</xref>: 686; <xref ref-type="bibr" rid="B11">He 2004</xref>: 73.</comment></tp:nomenclature-citation><tp:nomenclature-citation><tp:taxon-name>
                <tp:taxon-name-part taxon-name-part-type="genus" reg="Taeniogonalos">Taeniogonalos</tp:taxon-name-part> <tp:taxon-name-part taxon-name-part-type="species" reg="fasciata">fasciata</tp:taxon-name-part></tp:taxon-name><comment>; <xref ref-type="bibr" rid="B4">Carmean and Kimsey 1998</xref>: 67; <xref ref-type="bibr" rid="B6">Chen et al. 2014</xref>: 117–125 (synonymy, description, diagnosis, distribution).</comment></tp:nomenclature-citation></tp:nomenclature-citation-list></tp:nomenclature><tp:treatment-sec sec-type="material" id="SECID0E4HDI"><title>Material.</title><p>1 ♂ (<abbrev xmlns:xlink="http://www.w3.org/1999/xlink" content-type="institution" xlink:title="Northwest University" id="ABBRID0EDIDI" xlink:type="simple">NWUX</abbrev>), “NW China: Shaanxi, Ningshaan, from Huangguan to Xunyangba, 1236 m, <named-content xmlns:xlink="http://www.w3.org/1999/xlink" content-type="dwc:verbatimCoordinates" xlink:type="simple"><named-content content-type="geo-json" specific-use="{&#34;type&#34;:&#34;Point&#34;,&#34;coordinates&#34;:[105.600000,33.900000]}" id="NCID0ELIDI" xlink:type="simple">33°54'N, 105°36'E</named-content></named-content>, 20.v.–20.vi.2016, black Mal[aise] trap, J-L Tan &amp; Q-Q Tan, <abbrev xmlns:xlink="http://www.w3.org/1999/xlink" content-type="institution" xlink:title="Northwest University" id="ABBRID0EQIDI" xlink:type="simple">NWUX</abbrev>”</p></tp:treatment-sec><tp:treatment-sec sec-type="distribution" id="SECID0EVIDI"><title>Distribution.</title><p>China (Anhui, Fujian, Guangdong, Guangxi, Guizhou, Hainan, Henan, Hunan, Jilin, Liaoning, Shaanxi, Taiwan, Zhejiang); Russia (Primorskii krai); Japan; Korea. Collected at 990–1550 m. Also reported from Iran, Malaysia, and Indonesia but these reports need confirmation.</p></tp:treatment-sec><ref-list><ref id="B33"><mixed-citation xmlns:xlink="http://www.w3.org/1999/xlink" xlink:type="simple">
          <person-group><name name-style="western"><surname>Weinstein</surname><given-names>P</given-names></name><name name-style="western"><surname>Austin</surname><given-names>AD</given-names></name></person-group> (<year>1991</year>) <article-title>The host relationships of trigonalyid wasps (<tp:taxon-name><tp:taxon-name-part taxon-name-part-type="order">Hymenoptera</tp:taxon-name-part></tp:taxon-name>: <tp:taxon-name><tp:taxon-name-part taxon-name-part-type="family">Trigonalyidae</tp:taxon-name-part></tp:taxon-name>), with a review of their biology and catalogue to world species.</article-title> <source>Journal of Natural History</source> <volume>25</volume>(<issue>2</issue>): <fpage>399</fpage>–<lpage>433</lpage>. <ext-link xlink:type="simple" ext-link-type="doi" xlink:href="10.1080/00222939100770281">https://doi.org/10.1080/00222939100770281</ext-link></mixed-citation></ref><ref id="B13"><mixed-citation xmlns:xlink="http://www.w3.org/1999/xlink" xlink:type="simple">
          <person-group><name name-style="western"><surname>Lelej</surname><given-names>AS</given-names></name></person-group> (<year>1995</year>) [Fam. <tp:taxon-name><tp:taxon-name-part taxon-name-part-type="family">Trigonalidae</tp:taxon-name-part></tp:taxon-name> - Trigonalid wasps]. In: Kupianskaya AN, Lelej AS, Storozheva NA (Eds) [Key to the insects of Russian Far East] IV(2): 8–14. [In Russian]</mixed-citation></ref><ref id="B10"><mixed-citation xmlns:xlink="http://www.w3.org/1999/xlink" xlink:type="simple">
          <person-group><name name-style="western"><surname>He</surname><given-names>J-H</given-names></name><name name-style="western"><surname>Lou</surname><given-names>X-M</given-names></name></person-group> (<year>2001</year>) <tp:taxon-name><tp:taxon-name-part taxon-name-part-type="order">Hymenoptera</tp:taxon-name-part></tp:taxon-name>: <tp:taxon-name><tp:taxon-name-part taxon-name-part-type="family">Trigonalyidae</tp:taxon-name-part></tp:taxon-name>. In: Wu H, Pan C-W (Eds) Insects of Tianmushan National Nature Reserve, Science Press, Beijing, China, 686–687. [In Chinese]</mixed-citation></ref><ref id="B11"><mixed-citation xmlns:xlink="http://www.w3.org/1999/xlink" xlink:type="simple">
          <person-group><name name-style="western"><surname>He</surname><given-names>J-H</given-names></name></person-group> (<year>2004</year>) Hymenopteran Insect Fauna of Zhejiang. Science Press, Beijing, China. [In Chinese]</mixed-citation></ref><ref id="B4"><mixed-citation xmlns:xlink="http://www.w3.org/1999/xlink" xlink:type="simple">
          <person-group><name name-style="western"><surname>Carmean</surname><given-names>D</given-names></name><name name-style="western"><surname>Kimsey</surname><given-names>L</given-names></name></person-group> (<year>1998</year>) <article-title>Phylogenetic revision of the parasitoid wasp family <tp:taxon-name><tp:taxon-name-part taxon-name-part-type="family">Trigonalidae</tp:taxon-name-part></tp:taxon-name> (<tp:taxon-name><tp:taxon-name-part taxon-name-part-type="order">Hymenoptera</tp:taxon-name-part></tp:taxon-name>).</article-title> <source>Systematic Entomology</source> <volume>23</volume>: <fpage>35</fpage>–<lpage>76</lpage>. <ext-link xlink:type="simple" ext-link-type="doi" xlink:href="10.1046/j.1365-3113.1998.00042.x">https://doi.org/10.1046/j.1365-3113.1998.00042.x</ext-link></mixed-citation></ref><ref id="B6"><mixed-citation xmlns:xlink="http://www.w3.org/1999/xlink" xlink:type="simple">
          <person-group><name name-style="western"><surname>Chen</surname><given-names>H-Y</given-names></name><name name-style="western"><surname>van Achterberg</surname><given-names>C</given-names></name><name name-style="western"><surname>He</surname><given-names>J-H</given-names></name><name name-style="western"><surname>Xu</surname><given-names>Z-F</given-names></name></person-group> (<year>2014</year>) <article-title>A revision of the Chinese <tp:taxon-name><tp:taxon-name-part taxon-name-part-type="family">Trigonalyidae</tp:taxon-name-part></tp:taxon-name> (<tp:taxon-name><tp:taxon-name-part taxon-name-part-type="order">Hymenoptera</tp:taxon-name-part></tp:taxon-name>, <tp:taxon-name><tp:taxon-name-part taxon-name-part-type="superfamily">Trigonalyoidea</tp:taxon-name-part></tp:taxon-name>).</article-title> <source>ZooKeys</source> <volume>385</volume>: <fpage>1</fpage>–<lpage>207</lpage>. <ext-link xlink:type="simple" ext-link-type="doi" xlink:href="10.3897/zookeys.385.6560">https://doi.org/10.3897/zookeys.385.6560</ext-link></mixed-citation></ref></ref-list></tp:taxon-treatment>
