# Supplementary material for: New species of Trigonalyidae (Hymenoptera) from NW China
Source: Zookeys. 2017 Sep 18;(698):17–58. doi: 10.3897/zookeys.698.13366 (PMC5673858; doi:10.3897/zookeys.698.13366)
Supplement: XML Treatment for Taeniogonalos taihorina [file zookeys.698.13366-treatment21.xml]

<!DOCTYPE tp:taxon-treatment
  PUBLIC "-//TaxonX//DTD Taxonomic Treatment Publishing DTD v0 20100105//EN" "tax-treatment-NSO.dtd">
<tp:taxon-treatment xmlns:tp="http://www.plazi.org/taxpub"><tp:treatment-meta><kwd-group><label>Taxon classification</label><kwd><named-content xmlns:xlink="http://www.w3.org/1999/xlink" content-type="kingdom">Animalia</named-content></kwd><kwd><named-content xmlns:xlink="http://www.w3.org/1999/xlink" content-type="order">Hymenoptera</named-content></kwd><kwd><named-content xmlns:xlink="http://www.w3.org/1999/xlink" content-type="family">Trigonalyidae</named-content></kwd></kwd-group><mixed-citation publication-type="journal"><person-group><name><surname>Tan</surname><given-names>Jiang-Li</given-names></name><name><surname>van Achterberg</surname><given-names>Cornelis</given-names></name><name><surname>Tan</surname><given-names>Qing-Qing</given-names></name><name><surname>Zhao</surname><given-names>Lin-Peng</given-names></name></person-group><article-title>New species of <tp:taxon-name><tp:taxon-name-part taxon-name-part-type="family">Trigonalyidae</tp:taxon-name-part></tp:taxon-name> (<tp:taxon-name><tp:taxon-name-part taxon-name-part-type="order">Hymenoptera</tp:taxon-name-part></tp:taxon-name>) from NW China</article-title><source>Zookeys</source><day>18</day><month>9</month><year>2017</year><volume>2017</volume><issue>698</issue><fpage>17</fpage><lpage>58</lpage><pub-id pub-id-type="doi">10.3897/zookeys.698.13366</pub-id></mixed-citation></tp:treatment-meta><tp:nomenclature><tp:taxon-name>
            <tp:taxon-name-part taxon-name-part-type="genus" reg="Taeniogonalos">Taeniogonalos</tp:taxon-name-part>
            <tp:taxon-name-part taxon-name-part-type="species" reg="taihorina">taihorina</tp:taxon-name-part>
          </tp:taxon-name><tp:taxon-authority>(Bischoff, 1914)</tp:taxon-authority><tp:nomenclature-citation-list><tp:nomenclature-citation><tp:taxon-name>
                <tp:taxon-name-part taxon-name-part-type="genus" reg="Nanogonalos">Nanogonalos</tp:taxon-name-part> <tp:taxon-name-part taxon-name-part-type="species" reg="taihorina">taihorina</tp:taxon-name-part></tp:taxon-name><comment>Bischoff, 1914: 93; <xref ref-type="bibr" rid="B27">Tsuneki 1991</xref>: 58; <xref ref-type="bibr" rid="B33">Weinstein and Austin 1991</xref>: 421.</comment></tp:nomenclature-citation><tp:nomenclature-citation><tp:taxon-name>
                <tp:taxon-name-part taxon-name-part-type="genus" reg="Taeniogonalos">Taeniogonalos</tp:taxon-name-part> <tp:taxon-name-part taxon-name-part-type="species" reg="taihorina">taihorina</tp:taxon-name-part></tp:taxon-name><comment>; <xref ref-type="bibr" rid="B4">Carmean and Kimsey 1998</xref>: 68; <xref ref-type="bibr" rid="B6">Chen et al. 2014</xref>: 171–179 (synonymy, diagnosis, distribution).</comment></tp:nomenclature-citation><tp:nomenclature-citation><tp:taxon-name>
                <tp:taxon-name-part taxon-name-part-type="genus" reg="Poecilogonalos">Poecilogonalos</tp:taxon-name-part> <tp:taxon-name-part taxon-name-part-type="species" reg="maga">maga</tp:taxon-name-part></tp:taxon-name><comment>Teranishi, 1929: 148; <xref ref-type="bibr" rid="B14">Marshakov 1981</xref>: 106; <xref ref-type="bibr" rid="B27">Tsuneki 1991</xref>: 51; <xref ref-type="bibr" rid="B33">Weinstein and Austin 1991</xref>: 423; <xref ref-type="bibr" rid="B13">Lelej 1995</xref>: 14. <bold>Syn. n.</bold></comment></tp:nomenclature-citation><tp:nomenclature-citation><tp:taxon-name>
                <tp:taxon-name-part taxon-name-part-type="genus" reg="Taeniogonalos">Taeniogonalos</tp:taxon-name-part> <tp:taxon-name-part taxon-name-part-type="species" reg="maga">maga</tp:taxon-name-part></tp:taxon-name><comment>; <xref ref-type="bibr" rid="B6">Chen et al. 2014</xref>: 146–150 (synonymy, diagnosis, distribution).</comment></tp:nomenclature-citation><tp:nomenclature-citation><tp:taxon-name>
                <tp:taxon-name-part taxon-name-part-type="genus" reg="Taiwanogonalos">Taiwanogonalos</tp:taxon-name-part> <tp:taxon-name-part taxon-name-part-type="species" reg="claripennis">claripennis</tp:taxon-name-part></tp:taxon-name><comment>Tsuneki, 1991: 38. Synonymized by <xref ref-type="bibr" rid="B4">Carmean and Kimsey 1998</xref> with <tp:taxon-name><tp:taxon-name-part taxon-name-part-type="genus" reg="Taeniogonalos">T.</tp:taxon-name-part> <tp:taxon-name-part taxon-name-part-type="species" reg="maga">maga</tp:taxon-name-part></tp:taxon-name>. <bold>Syn. n.</bold></comment></tp:nomenclature-citation></tp:nomenclature-citation-list></tp:nomenclature><tp:treatment-sec sec-type="material" id="SECID0E6SDI"><title>Material.</title><p>5 ♀ (<abbrev xmlns:xlink="http://www.w3.org/1999/xlink" content-type="institution" xlink:title="Northwest University" id="ABBRID0EFTDI" xlink:type="simple">NWUX</abbrev>, <named-content xmlns:xlink="http://www.w3.org/1999/xlink" content-type="dwc:institutional_code" xlink:type="simple">RMNH</named-content>), “NW China: Shaanxi, Lower Changqing Re[ser]v[e], Shanshuping, 1445 m, N33.67 E107.57, 18.vi.–17.vii.2016, Y[ellow Malaise] T[rap], Zhao Lin-Peng, <abbrev xmlns:xlink="http://www.w3.org/1999/xlink" content-type="institution" xlink:title="Northwest University" id="ABBRID0EPTDI" xlink:type="simple">NWUX</abbrev>”; 1 ♀ (<abbrev xmlns:xlink="http://www.w3.org/1999/xlink" content-type="institution" xlink:title="Northwest University" id="ABBRID0EUTDI" xlink:type="simple">NWUX</abbrev>), id., but Shanshuping Base, 1504 m, 23.ix.–10.xi.2016; 1 ♀ (<abbrev xmlns:xlink="http://www.w3.org/1999/xlink" content-type="institution" xlink:title="Northwest University" id="ABBRID0EZTDI" xlink:type="simple">NWUX</abbrev>), “NW China: Shaanxi, Liping Nat. For. P., MT 1+2, c. 1495 m, 22.vi.–4.ix.2015, <named-content xmlns:xlink="http://www.w3.org/1999/xlink" content-type="dwc:verbatimCoordinates" xlink:type="simple"><named-content content-type="geo-json" specific-use="{&#34;type&#34;:&#34;Point&#34;,&#34;coordinates&#34;:[106.664444,32.792500]}" id="NCID0EBUDI" xlink:type="simple">32°47'33"N 106°39'52"E</named-content></named-content>, JL. Tan &amp; C. v. Achterberg, <abbrev xmlns:xlink="http://www.w3.org/1999/xlink" content-type="institution" xlink:title="Northwest University" id="ABBRID0EGUDI" xlink:type="simple">NWUX</abbrev>”; 6 ♀ (<abbrev xmlns:xlink="http://www.w3.org/1999/xlink" content-type="institution" xlink:title="Northwest University" id="ABBRID0ELUDI" xlink:type="simple">NWUX</abbrev>, <named-content xmlns:xlink="http://www.w3.org/1999/xlink" content-type="dwc:institutional_code" xlink:type="simple">RMNH</named-content>), “NW. China: Shaanxi, Xunyangba, Ningshan, 1481 m, Y[ellow] and G[reen Malaise] trap, 1.vii.–17.viiii.2016, <named-content xmlns:xlink="http://www.w3.org/1999/xlink" content-type="dwc:verbatimCoordinates" xlink:type="simple"><named-content content-type="geo-json" specific-use="{&#34;type&#34;:&#34;Point&#34;,&#34;coordinates&#34;:[108.533333,33.550000]}" id="NCID0EYUDI" xlink:type="simple">33°33'N, 108°32'E</named-content></named-content>, Jiangli Tan/Qingqing Tan, <abbrev xmlns:xlink="http://www.w3.org/1999/xlink" content-type="institution" xlink:title="Northwest University" id="ABBRID0E4UDI" xlink:type="simple">NWUX</abbrev>”; 2 ♀ + 4 ♂ (<abbrev xmlns:xlink="http://www.w3.org/1999/xlink" content-type="institution" xlink:title="Northwest University" id="ABBRID0ECVDI" xlink:type="simple">NWUX</abbrev>), id., but 17.viii.–3.x.2016; 2 ♀ + 2 ♂ (<abbrev xmlns:xlink="http://www.w3.org/1999/xlink" content-type="institution" xlink:title="Northwest University" id="ABBRID0EHVDI" xlink:type="simple">NWUX</abbrev>), id., but 20.v.–23.vi.2016, Green trap; 1 ♂ (<abbrev xmlns:xlink="http://www.w3.org/1999/xlink" content-type="institution" xlink:title="Northwest University" id="ABBRID0EMVDI" xlink:type="simple">NWUX</abbrev>), id., but Black Malaise trap; 3 ♀ (<abbrev xmlns:xlink="http://www.w3.org/1999/xlink" content-type="institution" xlink:title="Northwest University" id="ABBRID0ERVDI" xlink:type="simple">NWUX</abbrev>), “NW China: Shaanxi, Ningshaan, from Huangguan to Xunyangba, 1236 <!--PageBreak-->m, <named-content xmlns:xlink="http://www.w3.org/1999/xlink" content-type="dwc:verbatimCoordinates" xlink:type="simple"><named-content content-type="geo-json" specific-use="{&#34;type&#34;:&#34;Point&#34;,&#34;coordinates&#34;:[105.600000,33.900000]}" id="NCID0E2VDI" xlink:type="simple">33°54'N, 105°36'E</named-content></named-content>, 1.vii.–17.viii.2016, black Mal[aise] trap, J-L Tan &amp; Q-Q Tan, <abbrev xmlns:xlink="http://www.w3.org/1999/xlink" content-type="institution" xlink:title="Northwest University" id="ABBRID0EAWDI" xlink:type="simple">NWUX</abbrev>”; 1 ♀ (<abbrev xmlns:xlink="http://www.w3.org/1999/xlink" content-type="institution" xlink:title="Northwest University" id="ABBRID0EFWDI" xlink:type="simple">NWUX</abbrev>), “NW. China: Shaanxi, Panda valley, Foping, 1411 m, black Mal[aise] trap, 1.vii.–18.viii.2016, <named-content xmlns:xlink="http://www.w3.org/1999/xlink" content-type="dwc:verbatimCoordinates" xlink:type="simple"><named-content content-type="geo-json" specific-use="{&#34;type&#34;:&#34;Point&#34;,&#34;coordinates&#34;:[108.616667,34.116667]}" id="NCID0ENWDI" xlink:type="simple">33°67'N, 107°97'E</named-content></named-content>, Jiangli Tan, <abbrev xmlns:xlink="http://www.w3.org/1999/xlink" content-type="institution" xlink:title="Northwest University" id="ABBRID0ESWDI" xlink:type="simple">NWUX</abbrev>”; 1 ♀ + 1 ♂ (<abbrev xmlns:xlink="http://www.w3.org/1999/xlink" content-type="institution" xlink:title="Northwest University" id="ABBRID0EXWDI" xlink:type="simple">NWUX</abbrev>): “NW China: Shaanxi, Ningqiang, Hanzhong, Tiankeng, Chanjiyan, <named-content xmlns:xlink="http://www.w3.org/1999/xlink" content-type="dwc:verbatimCoordinates" xlink:type="simple"><named-content content-type="geo-json" specific-use="{&#34;type&#34;:&#34;Point&#34;,&#34;coordinates&#34;:[106.300000,32.460000]}" id="NCID0E6WDI" xlink:type="simple">N32.46° E106.30°</named-content></named-content>, 25.vi-22.vii.2017, b[lack] Mal. trap, alt. 1638 m, Tan Jiangli, <abbrev xmlns:xlink="http://www.w3.org/1999/xlink" content-type="institution" xlink:title="Northwest University" id="ABBRID0EEXDI" xlink:type="simple">NWUX</abbrev>”.</p></tp:treatment-sec><tp:treatment-sec sec-type="notes" id="SECID0EJXDI"><title>Notes.</title><p>In the key to Chinese <italic><tp:taxon-name><tp:taxon-name-part taxon-name-part-type="genus" reg="Taeniogonalos">Taeniogonalos</tp:taxon-name-part></tp:taxon-name></italic> spp. (<xref ref-type="bibr" rid="B6">Chen et al. 2014</xref>) <italic><tp:taxon-name><tp:taxon-name-part taxon-name-part-type="genus" reg="Taeniogonalos">T.</tp:taxon-name-part> <tp:taxon-name-part taxon-name-part-type="species" reg="maga">maga</tp:taxon-name-part></tp:taxon-name></italic> (Teranishi) is retained as valid species because of the more lamelliform occipital carina. The occipital carina of the holotype of <italic><tp:taxon-name><tp:taxon-name-part taxon-name-part-type="genus" reg="Taeniogonalos">T.</tp:taxon-name-part> <tp:taxon-name-part taxon-name-part-type="species" reg="taihorina">taihorina</tp:taxon-name-part></tp:taxon-name></italic> (Bischoff) is narrow medio-dorsally (similar to latero-dorsally) and not lamelliform. After examining the series from Shaanxi it is obvious that the width of the occipital carina varies from dorsally as wide as laterally and hardly or not lamelliform to about twice as wide as laterally and distinctly lamelliform. We failed to find additional characters to separate both taxa and, therefore, we synonymize both species.</p></tp:treatment-sec><tp:treatment-sec sec-type="distribution" id="SECID0EQYDI"><title>Distribution.</title><p>China (Fujian, Gansu, Guangxi, Heilongjiang, Hubei, Ningxia, *Shaanxi, Sichuan, Taiwan, Tibet, Yunnan, Zhejiang); Russia (Far East); Japan (Hokkaido, Honshu). Collected at 500–2530 m.</p></tp:treatment-sec><ref-list><ref id="B27"><mixed-citation xmlns:xlink="http://www.w3.org/1999/xlink" xlink:type="simple">
          <person-group><name name-style="western"><surname>Tsuneki</surname><given-names>K</given-names></name></person-group> (<year>1991</year>) <article-title>Revision of the <tp:taxon-name><tp:taxon-name-part taxon-name-part-type="family">Trigonalidae</tp:taxon-name-part></tp:taxon-name> of Japan and adjacent territories (<tp:taxon-name><tp:taxon-name-part taxon-name-part-type="order">Hymenoptera</tp:taxon-name-part></tp:taxon-name>).</article-title> <source>Special Publications Japan Hymenopterists Association</source> <volume>37</volume>: <fpage>1</fpage>–<lpage>68</lpage>.</mixed-citation></ref><ref id="B33"><mixed-citation xmlns:xlink="http://www.w3.org/1999/xlink" xlink:type="simple">
          <person-group><name name-style="western"><surname>Weinstein</surname><given-names>P</given-names></name><name name-style="western"><surname>Austin</surname><given-names>AD</given-names></name></person-group> (<year>1991</year>) <article-title>The host relationships of trigonalyid wasps (<tp:taxon-name><tp:taxon-name-part taxon-name-part-type="order">Hymenoptera</tp:taxon-name-part></tp:taxon-name>: <tp:taxon-name><tp:taxon-name-part taxon-name-part-type="family">Trigonalyidae</tp:taxon-name-part></tp:taxon-name>), with a review of their biology and catalogue to world species.</article-title> <source>Journal of Natural History</source> <volume>25</volume>(<issue>2</issue>): <fpage>399</fpage>–<lpage>433</lpage>. <ext-link xlink:type="simple" ext-link-type="doi" xlink:href="10.1080/00222939100770281">https://doi.org/10.1080/00222939100770281</ext-link></mixed-citation></ref><ref id="B4"><mixed-citation xmlns:xlink="http://www.w3.org/1999/xlink" xlink:type="simple">
          <person-group><name name-style="western"><surname>Carmean</surname><given-names>D</given-names></name><name name-style="western"><surname>Kimsey</surname><given-names>L</given-names></name></person-group> (<year>1998</year>) <article-title>Phylogenetic revision of the parasitoid wasp family <tp:taxon-name><tp:taxon-name-part taxon-name-part-type="family">Trigonalidae</tp:taxon-name-part></tp:taxon-name> (<tp:taxon-name><tp:taxon-name-part taxon-name-part-type="order">Hymenoptera</tp:taxon-name-part></tp:taxon-name>).</article-title> <source>Systematic Entomology</source> <volume>23</volume>: <fpage>35</fpage>–<lpage>76</lpage>. <ext-link xlink:type="simple" ext-link-type="doi" xlink:href="10.1046/j.1365-3113.1998.00042.x">https://doi.org/10.1046/j.1365-3113.1998.00042.x</ext-link></mixed-citation></ref><ref id="B6"><mixed-citation xmlns:xlink="http://www.w3.org/1999/xlink" xlink:type="simple">
          <person-group><name name-style="western"><surname>Chen</surname><given-names>H-Y</given-names></name><name name-style="western"><surname>van Achterberg</surname><given-names>C</given-names></name><name name-style="western"><surname>He</surname><given-names>J-H</given-names></name><name name-style="western"><surname>Xu</surname><given-names>Z-F</given-names></name></person-group> (<year>2014</year>) <article-title>A revision of the Chinese <tp:taxon-name><tp:taxon-name-part taxon-name-part-type="family">Trigonalyidae</tp:taxon-name-part></tp:taxon-name> (<tp:taxon-name><tp:taxon-name-part taxon-name-part-type="order">Hymenoptera</tp:taxon-name-part></tp:taxon-name>, <tp:taxon-name><tp:taxon-name-part taxon-name-part-type="superfamily">Trigonalyoidea</tp:taxon-name-part></tp:taxon-name>).</article-title> <source>ZooKeys</source> <volume>385</volume>: <fpage>1</fpage>–<lpage>207</lpage>. <ext-link xlink:type="simple" ext-link-type="doi" xlink:href="10.3897/zookeys.385.6560">https://doi.org/10.3897/zookeys.385.6560</ext-link></mixed-citation></ref><ref id="B14"><mixed-citation xmlns:xlink="http://www.w3.org/1999/xlink" xlink:type="simple">
          <person-group><name name-style="western"><surname>Marshakov</surname><given-names>VG</given-names></name></person-group> (<year>1981</year>) [<tp:taxon-name><tp:taxon-name-part taxon-name-part-type="family">Trigonalidae</tp:taxon-name-part></tp:taxon-name> (<tp:taxon-name><tp:taxon-name-part taxon-name-part-type="order">Hymenoptera</tp:taxon-name-part></tp:taxon-name>) of the USSR fauna]. In: Korotyaev BA (Ed.) Morfologia i sistematica nasekomykh Dalnego Vostoka [Morphology and Systematics of insects of the Far East] 92: 100–107. Nauka, Leningrad. [In Russian]</mixed-citation></ref><ref id="B13"><mixed-citation xmlns:xlink="http://www.w3.org/1999/xlink" xlink:type="simple">
          <person-group><name name-style="western"><surname>Lelej</surname><given-names>AS</given-names></name></person-group> (<year>1995</year>) [Fam. <tp:taxon-name><tp:taxon-name-part taxon-name-part-type="family">Trigonalidae</tp:taxon-name-part></tp:taxon-name> - Trigonalid wasps]. In: Kupianskaya AN, Lelej AS, Storozheva NA (Eds) [Key to the insects of Russian Far East] IV(2): 8–14. [In Russian]</mixed-citation></ref></ref-list></tp:taxon-treatment>
